# Supplementary material for: A stress-responsive bZIP transcription factor OsbZIP62 improves drought and oxidative tolerance in rice
Source: BMC Plant Biol. 2019 Jun 17;19:260. doi: 10.1186/s12870-019-1872-1 (PMC6580479; doi:10.1186/s12870-019-1872-1)
Supplement: Supplementary file 2 — Table S1. DEGs in OsbZIP62-VP64 overexpressor (XLSX 177 kb) [file 12870_2019_1872_MOESM2_ESM.xlsx]

## Sheet: Sheet3
Supplementary table S1. DEGs in transgenic rice plants overexpressing OsbZIP62-VP64
LOCUS ID	foldChange(VP/WT)	pval	Annotation
LOC_Os02g44320	151047	0.0079298	Similar to Tfm5 protein.
LOC_Os02g20560	87174.4	5.13519e-05	fasciclin domain containing protein, expressed
LOC_Os11g26340	54376	0.000515674	Conserved hypothetical protein.
LOC_Os08g16260	52780.5	2.8805e-06	cytochrome P450 protein, putative, expressed
LOC_Os11g26190	38594	0.00405445	Conserved hypothetical protein.
LOC_Os05g10210	35777.8	1.49852e-05	HAD superfamily phosphatase, putative, expressed
LOC_Os02g58720	30717.1	0.00186363	Peroxidase 64 [Source:Projected from Arabidopsisthaliana (AT5G42180) UniProtKB/Swiss-Prot;Acc:Q43872]
LOC_Os06g21250	28839.7	0.0206426	Glycine rich family protein.
LOC_Os12g03150	28812.3	0.0402839	myb-like DNA-binding domain containing protein, putative, expressed
LOC_Os05g09704	27646.9	9.00563e-05	Vegetative storage protein/acid phosphatase domain containing protein.
LOC_Os06g35970	25913.7	0.0304327	Roc5; oul1
LOC_Os12g02300	23207.1	0.0165602	Non-specific lipid-transfer protein 3[Source:Uniprot/SWISSPROT;Acc:Q2QYL3]
LOC_Os08g08130	20382	1.22148e-92	Homeodomain-like domain containing protein.
LOC_Os03g45619	17901.3	1.24458e-05	cytochrome P450, putative, expressed
LOC_Os11g42220	17659.3	0.000186966	Laccase-20 [Source:Uniprot/SWISSPROT;Acc:Q2R0L0]"
LOC_Os04g31460	17257.9	0.000498107	Conserved hypothetical protein.
LOC_Os11g02350	16708.7	0.0365796	Non-specific lipid-transfer protein 3[Source:Uniprot/SWISSPROT;Acc:Q2QYL3]
LOC_Os02g40260	16696.1	0.0305723	uncharacterized protein At4g06744 precursor, putative, expressed
LOC_Os10g01920	14335.3	4.88723e-05	transferase family protein, putative, expressed
LOC_Os11g13750	12797.6	0.000138072	expressed protein
LOC_Os05g13900	10691.4	0.000280234	RePRP1.2
LOC_Os12g36210	10665.3	0.00473149	inhibitor I family protein, putative, expressed
LOC_Os03g01800	10508.5	0.00035442	glycosyl hydrolases family 16, putative, expressed
LOC_Os03g02190	9372.23	0.000516594	protein kinase domain containing protein, expressed
LOC_Os04g32820	8954.49	0.00391041	Similar to OSIGBa0113L04.4 protein.
LOC_Os02g37770	8510.29	0.000438405	Lecithin:cholesterol/phospholipid:diacylglycerol acyltransferase domain containing protein.
LOC_Os01g15830	8082.91	0.0109608	OsPOX1; ddOs319
LOC_Os12g38350	7465.26	0.00828588	Hypothetical protein.
LOC_Os11g42500	7188.31	3.53261e-06	Plant disease resistance response protein family protein.
LOC_Os04g31410	7181.85	0.0246784	Conserved hypothetical protein.
LOC_Os07g44370	6772.11	0.000293657	dirigent, putative, expressed
LOC_Os07g18750	6457.87	0.0376818	Plant lipid transfer protein/seed storage/trypsin-alpha amylase inhibitor domain containing protein.
LOC_Os04g34170	6264.41	0.0279877	Similar to Hydroxyproline-rich glycoprotein.
LOC_Os07g41050	6079.52	0.0109848	Similar to VEP1 (VEIN PATTERNING 1)
LOC_Os07g01370	6061.11	0.00275328	Similar to Class III peroxidase 97.
LOC_Os01g65690	6042.17	6.35889e-06	Similar to 4,5-DOPA dioxygenase extradiol-like protein.
LOC_Os10g12750	4937.16	0.00569015	expressed protein
LOC_Os11g35930	4484.65	0.000213378	chalcone synthase, putative, expressed
LOC_Os03g06170	4401.54	0.0280435	Heat shock protein Hsp20 domain containing protein.
LOC_Os02g08530	4322.48	0.00539435	protein kinase family protein, putative, expressed
LOC_Os09g08990	4261.28	0.0245284	Cytochrome P450 family protein.
LOC_Os10g06000	4248.01	0.000452585	Protein of unknown function DUF1210 family protein.
LOC_Os09g29710	4248.01	0.000463979	beta-expansin precursor, putative, expressed
LOC_Os01g47780	4168.69	0.00975156	Similar to Arabinogalactan-like protein.
LOC_Os06g30730	4015.46	0.00112606	ABC-2 type transporter domain containing protein, expressed
LOC_Os04g54810	4006.01	6.46693e-05	Similar to Alpha-L-arabinofuranosidase/beta-D-xylosidase isoenzyme ARA-I.
LOC_Os04g56390	3881.09	0.00480008	expressed protein
LOC_Os04g28520	3836.37	0.000280017	Similar to OSIGBa0092G14.1 protein.
LOC_Os10g40480	3791.9	0.0202274	Conserved hypothetical protein.
LOC_Os08g33110	3773.91	0.00142299	Conserved hypothetical protein.
LOC_Os11g18730	3668.38	0.00166771	Similar to Beta-D-xylosidase.
LOC_Os06g06250	3663.76	0.00421036	Lipase, GDSL domain containing protein.
LOC_Os11g42550	3603.68	8.66716e-06	Plant disease resistance response protein family protein.
LOC_Os07g48660	3545.45	1.41822e-102	OsbZIP62
LOC_Os04g31484	3491.32	0.00212839	RALFL20 - Rapid ALkalinization Factor RALF family protein precursor, expressed
LOC_Os07g32680	3485.21	0.000297736	retrotransposon protein, putative, unclassified, expressed
LOC_Os03g43100	3427.4	1.89689e-12	expressed protein
LOC_Os01g19220	3224.02	0.000423689	Glycoside hydrolase, family 3, N-terminal domain containing protein.
LOC_Os08g35750	3218.2	0.00802456	Germin-like protein 8-13[Source:Uniprot/SWISSPROT;Acc:Q6Z964]
LOC_Os01g01190	3214.56	0.0179992	Non-specific phospholipase C6 [Source:Projectedfrom Arabidopsis thaliana (AT3G48610) UniProtKB/Swiss-Prot;Acc:Q8H965]
LOC_Os06g21270	2927.3	0.00184872	glycine rich protein family protein, putative, expressed
LOC_Os02g44108	2889.33	0.00827245	Expansin-B11 [Source:Uniprot/SWISSPROT;Acc:Q6H676]"
LOC_Os01g42200	2870.27	0.00243283	Glutelin family protein.
LOC_Os03g47010	2809.46	0.000932608	glycosyl hydrolase family 10 protein, putative, expressed
LOC_Os10g33780	2808.6	0.000110144	Protein G1-like5[Source:Uniprot/SWISSPROT;Acc:Q7XDD0]
LOC_Os04g57430	2787.51	0.000759574	uncharacterized protein At4g06744 precursor, putative, expressed
LOC_Os01g06560	2771.37	7.22027e-12	Similar to cDNA clone:J023049H21, full insert sequence.
LOC_Os12g28770	2764.88	0.0105813	POEI19 - Pollen Ole e I allergen and extensin family protein precursor, expressed
LOC_Os07g25810	2749.46	0.0096446	retrotransposon protein, putative, unclassified, expressed
LOC_Os01g60740	2748.56	0.00244548	Similar to Lipid transfer protein.
LOC_Os04g46660	2717.88	0.000895807	Cyclin-P2-1 [Source:Uniprot/SWISSPROT;Acc:Q7FAT5]"
LOC_Os01g55000	2714.45	0.0215804	Conserved hypothetical protein.
LOC_Os11g30810	2658.08	0.000651529	sulfotransferase domain containing protein, expressed
LOC_Os06g46680	2648.81	0.00999667	cytochrome P450, putative, expressed
LOC_Os11g04350	2630.2	0.00325461	Alpha/beta hydrolase fold-3 domain containing protein.
LOC_Os10g36100	2601.89	0.00269261	Similar to Lipid transfer protein.
LOC_Os11g18940	2508.2	0.00833894	Similar to WW domain containing protein, expressed.
LOC_Os02g04760	2501.58	0.00211889	Similar to cycloartenol synthase.
LOC_Os03g42520	2475	1.5367e-10	expressed protein
LOC_Os04g28620	2451.37	0.00539385	Similar to Acyl CoA reductase-like protein.
LOC_Os08g29200	2361.59	0.000487137	BURP domain-containing protein 12[Source:Uniprot/SWISSPROT;Acc:Q6ZA27]
LOC_Os11g01570	2352.59	0.00132517	Protein of unknown function DUF231, plant domain containing protein.
LOC_Os09g33710	2330.27	0.000738643	Probable inactive beta-glucosidase 33[Source:Uniprot/SWISSPROT;Acc:Q0J0G1]
LOC_Os09g17560	2326.74	0.0141606	O-methyltransferase, putative, expressed
LOC_Os05g37600	2267.2	0.0446978	glycerol-3-phosphate acyltransferase, putative, expressed
LOC_Os12g08200	2253.13	0.00585221	expressed protein
LOC_Os06g34650	2191.83	0.0303532	Zinc finger, RING/FYVE/PHD-type domain containing protein.
LOC_Os11g14400	2187.35	0.00162927	polygalacturonase, putative, expressed
LOC_Os11g38010	2177.71	0.000611793	Targeting for Xklp2 family protein.
LOC_Os08g01690	2173.51	0.0017193	retrotransposon protein, putative, unclassified, expressed
LOC_Os01g72290	2160.93	0.0183985	Germin-like protein 1-3[Source:Uniprot/SWISSPROT;Acc:Q942A8]
LOC_Os03g22010	2145.96	2.84408e-05	peroxidase precursor, putative, expressed
LOC_Os04g01710	2127.69	0.0241944	cysteine proteinase At4g11310 precursor, putative, expressed
LOC_Os04g56060	2120.68	0.000467562	protein kinase domain containing protein, expressed
LOC_Os05g36050	2089.36	0.0103264	Similar to predicted protein.
LOC_Os02g24740	2038.51	0.00912305	Similar to Auxin-induced SAUR-like protein (Fragment).
LOC_Os03g02470	2026.55	1.54046e-87	expressed protein
LOC_Os07g14600	2004.56	2.77518e-17	hydrolase, putative, expressed
LOC_Os11g06820	1979.65	0.0132248	Putative auxin transporter-like protein 4[Source:Uniprot/SWISSPROT;Acc:Q53JG7]
LOC_Os07g36630	1955.18	0.00109094	Probable mixed-linked glucan synthase 8[Source:Uniprot/SWISSPROT;Acc:Q84S18]
LOC_Os11g26920	1940.11	0.00437555	transposon protein, putative, Mariner sub-class, expressed
LOC_Os12g43510	1932.42	0.00579952	Carbohydrate/puine kinase, PfkB, conserved site containing protein.
LOC_Os11g26570	1862.69	5.79313e-09	Similar to Dehydrin DHN1 (M3) (RAB-17 protein).
LOC_Os04g02640	1860.22	0.00132123	Similar to 3-ketoacyl-CoA synthase.
LOC_Os08g08970	1803.84	0.00678871	Germin-like protein 8-3[Source:Uniprot/SWISSPROT;Acc:Q6YZZ7]
LOC_Os01g44970	1796.91	0.0392235	Similar to Polygalacturonase PG2.
LOC_Os06g35630	1767.68	0.000996942	reticuline oxidase-like protein precursor, putative, expressed
LOC_Os04g31350	1758.92	0.00360085	Similar to OSIGBa0092E09.7 protein.
LOC_Os04g55159	1749.37	0.0147354	Similar to Proline-rich-like protein.
LOC_Os12g08720	1722.05	0.000820537	Hypothetical conserved gene.
LOC_Os07g01620	1707.31	0.0496933	dirigent, putative, expressed
LOC_Os03g61720	1672.16	0.000399956	Similar to glycerol-3-phosphate acyltransferase 1.
LOC_Os04g32830	1624.7	0.000781628	Similar to OSIGBa0113L04.5 protein.
LOC_Os03g28190	1610.74	0.0253554	Plant disease resistance response protein domain containing protein.
LOC_Os06g07300	1592.35	0.00905514	jacalin-like lectin domain containing protein, expressed
LOC_Os02g37490	1575.18	0.00475053	Similar to Glycine rich protein (Fragment).
LOC_Os12g32620	1519.6	0.0120414	Similar to LIM domain protein WLIM-1.
LOC_Os08g35760	1482.94	0.0180871	Germin-like protein 8-14[Source:Uniprot/SWISSPROT;Acc:Q6ZBZ2]
LOC_Os01g12640	1471.56	0.0379933	Conserved hypothetical protein.
LOC_Os02g36820	1459.54	0.00153339	Conserved hypothetical protein.
LOC_Os03g18779	1399.44	3.14892e-68	Conserved hypothetical protein.
LOC_Os08g42350	1385.07	0.00275247	Bidirectional sugar transporter SWEET11[Source:Uniprot/SWISSPROT;Acc:Q6YZF3]
LOC_Os04g49260	1377.71	0.013093	Heavy metal transport/detoxification protein domain containing protein.
LOC_Os12g34524	1373.65	0.00485122	Similar to Peroxidase 24 precursor (EC 1.11.1.7) (Atperox P24) (ATP47).
LOC_Os07g48390	1366.34	0.0120971	proline-rich protein, putative, expressed
LOC_Os11g10520	1324.14	0.00209281	Similar to Alcohol dehydrogenase (Fragment).
LOC_Os09g31430	1320.01	0.00128333	Beta-glucosidase 30[Source:Uniprot/SWISSPROT;Acc:Q0J0N4]
LOC_Os01g72760	1295.49	0.00385078	cytochrome P450, putative, expressed
LOC_Os12g43790	1282.1	0.00702241	OsbZIP89
LOC_Os02g33380	1265.43	0.0036349	Pectinesterase inhibitor domain containing protein.
LOC_Os06g41910	1256.65	0.00100651	expressed protein
LOC_Os02g09850	1248.91	0.00348457	Conserved hypothetical protein.
LOC_Os02g58214	1222.76	0.0120621	Hypothetical gene.
LOC_Os07g47830	1202.29	0.0393343	Similar to Pectin methylesterase isoform alpha (EC 3.1.1.11) (Fragment).
LOC_Os11g29840	1194.48	0.000369013	Conserved hypothetical protein.
LOC_Os01g18930	1187.21	0.00253662	Similar to peroxidase 1.
LOC_Os04g52110	1166.35	2.78919e-05	Similar to Cor14b protein precursor.
LOC_Os12g04410	1155.9	0.00823782	Similar to Ankyrin-repeat protein.
LOC_Os04g53580	1132.39	0.00244482	Hypothetical conserved gene.
LOC_Os03g64310	1119.64	0.0276304	expressed protein
LOC_Os12g34802	1113.44	0.00432094	Conserved hypothetical protein.
LOC_Os03g13200	1099.62	9.6287e-05	Similar to Peroxidase (EC 1.11.1.7).
LOC_Os10g11270	1073.76	0.00138092	Similar to Sulfotransferase domain containing protein, expressed.
LOC_Os08g37300	1072.41	0.00340623	Similar to mucin-2.
LOC_Os01g57880	1067.31	0.024516	plastocyanin-like domain containing protein, putative, expressed
LOC_Os01g44130	1064.72	0.000353504	Similar to aspartic proteinase oryzasin-1.
LOC_Os04g46130	1050.57	0.00211295	plastocyanin-like domain containing protein, putative, expressed
LOC_Os05g25540	1043.77	0.00139258	Similar to Protein kinase-like protein (Fragment).
LOC_Os12g29500	1039.72	0.00407115	Hypothetical conserved gene.
LOC_Os04g56430	1036.01	1.8372e-05	Protein of unknown function DUF26 domain containing protein.
LOC_Os06g17450	1032.48	0.031503	Hypothetical protein.
LOC_Os04g59370	1019.83	0.0117175	Similar to Pathogenesis-related protein 5 precursor (PR-5).
LOC_Os07g48910	1012.42	4.92063e-05	retrotransposon protein, putative, unclassified, expressed
LOC_Os06g47820	1008.55	0.00407503	Protein kinase, core domain containing protein.
LOC_Os03g47230	1007.07	0.00821663	Phytosulfokines 3[Source:Uniprot/SWISSPROT;Acc:Q9FRF9]
LOC_Os12g12590	999.863	0.0174741	Allyl alcohol dehydrogenase.
LOC_Os06g42540	994.785	0.0489901	expressed protein
LOC_Os02g15690	994.785	0.0492152	Pectin lyase fold/virulence factor domain containing protein.
LOC_Os03g30470	991.913	0.000473036	Chitinase 12 [Source:Uniprot/SWISSPROT;Acc:P25765]"
LOC_Os11g07090	965	0.0194759	Similar to Pectinesterase.
LOC_Os04g42620	946.931	0.00108031	Similar to Protein binding protein.
LOC_Os01g58850	944.132	0.000112281	Similar to Circadian clock coupling factor ZGT.
LOC_Os06g43304	905.526	0.000266107	Cytochrome P450 family protein.
LOC_Os05g04215	885.414	0.0174636	Conserved hypothetical protein.
LOC_Os01g21034	882.99	0.0118424	pectinesterase, putative, expressed
LOC_Os08g23870	879.016	0.0113574	Late embryogenesis abundant (LEA) group 1 family protein.
LOC_Os11g09180	869.676	0.000478039	Conserved hypothetical protein.
LOC_Os03g28040	851.236	0.0167204	zinc finger, C3HC4 type domain containing protein, expressed
LOC_Os08g37150	849.112	0.0211954	DUF617 domain containing protein, expressed
LOC_Os05g33140	844.638	0.00892984	Chitinase 9 [Source:Uniprot/SWISSPROT;Acc:Q688M5]"
LOC_Os08g41750	840.192	0.00106091	Hypothetical conserved gene.
LOC_Os02g17620	838.369	0.00166067	Similar to Isochorismatase family protein rutB.
LOC_Os02g41780	835.931	0.0241983	transporter-related, putative, expressed
LOC_Os06g09340	830.852	0.0375861	Probable pectinesterase/pectinesterase inhibitor 12[Source:Projected from Arabidopsis thaliana (AT2G26440)UniProtKB/Swiss-Prot;Acc:O48711]
LOC_Os12g43110	830.117	0.0319231	Auxin responsive SAUR protein family protein.
LOC_Os02g32650	827.823	0.00335529	Protein of unknown function DUF662 family protein.
LOC_Os10g08026	808.926	0.00457932	Lecithin:cholesterol acyltransferase family protein.
LOC_Os12g02030	799.339	0.000187012	BTB domain containing protein.
LOC_Os02g09930	795.629	0.00482423	Glucomannan 4-beta-mannosyltransferase 1[Source:Uniprot/SWISSPROT;Acc:Q7PC76]
LOC_Os01g11700	792.707	0.0194094	Similar to esterase.
LOC_Os01g19750	792.045	0.0194237	Similar to Chitinase precursor (EC 3.2.1.17).
LOC_Os01g33160	772.775	0.00440727	Similar to Stress-responsive protein.
LOC_Os02g08220	754.851	0.0120554	Helix-loop-helix DNA-binding domain containing protein.
LOC_Os08g08980	753.918	0.0351502	Germin-like protein 8-4[Source:Uniprot/SWISSPROT;Acc:Q6YZZ6]
LOC_Os01g68510	751.855	0.000731304	TGF-beta receptor, type I/II extracellular region family protein.
LOC_Os04g55120	751.077	0.030595	Sterile alpha motif homology domain containing protein.
LOC_Os01g07560	732.685	0.000321557	Serine/threonine protein kinase-related domain containing protein.
LOC_Os09g25690	730.505	0.0121652	Conserved hypothetical protein.
LOC_Os03g06670	728.578	0.0350183	Probable histone H2A variant 1[Source:Uniprot/SWISSPROT;Acc:Q8H7Y8]
LOC_Os05g36990	702.879	0.0130259	ATOFP18/OFP18, putative, expressed
LOC_Os02g33720	699.995	0.0429258	Similar to predicted protein.
LOC_Os05g50680	698.835	0.0107037	Similar to ovate protein.
LOC_Os10g07200	693.407	0.0134221	Heat shock protein Hsp20 domain containing protein.
LOC_Os08g04240	690.576	0.00860422	Protein of unknown function DUF26 domain containing protein.
LOC_Os02g56920	688.518	0.0101029	Similar to CER1-like gene protein (Fragment).
LOC_Os03g63280	686.955	0.0100197	Nucleotide-diphospho-sugar transferase domain containing protein.
LOC_Os11g14390	670.746	0.0299807	Conserved hypothetical protein.
LOC_Os10g30150	662.725	0.0108899	universal stress protein domain containing protein, putative, expressed
LOC_Os10g36180	655.812	6.82586e-05	expressed protein
LOC_Os05g15880	654.304	0.00328855	Glycoside hydrolase, family 18 protein.
LOC_Os10g31440	652.254	0.0200194	Peptidase S8 and S53, subtilisin, kexin, sedolisin domain containing protein.
LOC_Os04g32860	644.808	0.00105616	Similar to OSIGBa0113L04.8 protein.
LOC_Os01g71420	643.08	0.00589509	Probable inactive purple acid phosphatase 16[Source:Projected from Arabidopsis thaliana (AT3G10150)UniProtKB/Swiss-Prot;Acc:Q9SR79]
LOC_Os12g05040	634.976	0.0467356	Heavy metal transport/detoxification protein domain containing protein.
LOC_Os10g26500	620.546	0.0049728	Homeobox-leucine zipper protein ATHB-13[Source:Projected from Arabidopsis thaliana (AT1G69780)UniProtKB/Swiss-Prot;Acc:Q8LC03]
LOC_Os08g04210	619.605	0.0106309	Similar to (clone wusl1032) mRNA sequence.
LOC_Os07g02624	618.341	0.00156927	Hypothetical conserved gene.
LOC_Os01g50440	618.148	0.0269787	AWPM-19-like membrane family protein, putative, expressed
LOC_Os09g39760	615.913	0.0233644	Pectin lyase fold/virulence factor domain containing protein.
LOC_Os10g31420	613.537	0.018213	retrotransposon protein, putative, unclassified, expressed
LOC_Os03g25330	611.973	0.00026477	Haem peroxidase family protein.
LOC_Os06g24180	581.906	0.0059523	Cytochrome P450 family protein.
LOC_Os06g02730	581.673	0.0122153	Peptidase A1 domain containing protein.
LOC_Os04g32840	571.6	0.00835722	Heavy metal transport/detoxification protein domain containing protein.
LOC_Os06g02900	567.084	0.00322945	Peptidase aspartic, catalytic domain containing protein.
LOC_Os06g10920	564.24	0.0293491	Xyloglucan fucosyltransferase domain containing protein.
LOC_Os01g73980	557.427	0.0001068	xylem cysteine proteinase 2 precursor, putative, expressed
LOC_Os06g05930	554.232	0.000807721	expressed protein
LOC_Os05g31670	551.695	2.53466e-27	Similar to ABA induced plasma membrane protein PM 19.
LOC_Os03g19600	549.281	0.036335	Hypothetical protein.
LOC_Os04g28250	538.044	0.0450473	Cysteine proteinase inhibitor 10[Source:Uniprot/SWISSPROT;Acc:P0C579]
LOC_Os07g06570	516.459	0.0173876	Protein kinase, catalytic domain domain containing protein.
LOC_Os10g38540	514.426	0.00050541	Similar to Tau class GST protein 3.
LOC_Os07g09050	503.338	1.60062e-07	exostosin family protein, putative, expressed
LOC_Os05g29810	498.638	0.0370849	Similar to EREBP-2 protein (Fragment).
LOC_Os10g35050	482.116	0.00691471	Probable aquaporin TIP3-1[Source:Uniprot/SWISSPROT;Acc:Q9FWV6]
LOC_Os01g01650	475.421	0.000335992	isoflavone reductase homolog IRL, putative, expressed
LOC_Os05g26940	474.865	0.00693038	CBL-interacting protein kinase 22[Source:Uniprot/SWISSPROT;Acc:Q5KQF5]
LOC_Os07g05460	469.418	0.0224089	Sulfotransferase family protein.
LOC_Os09g31410	467.245	0.00870889	Beta-glucosidase 29[Source:Uniprot/SWISSPROT;Acc:A3C053]
LOC_Os04g02970	465.734	0.0264621	subtilisin-like protease precursor, putative, expressed
LOC_Os11g26390	461.241	0.0266707	Similar to Sulfotransferase domain containing protein, expressed.
LOC_Os12g42020	451.883	0.00246729	Protein kinase PINOID[Source:Uniprot/SWISSPROT;Acc:Q2QM77]
LOC_Os11g18660	430.06	0.0171191	Conserved hypothetical protein.
LOC_Os02g50000	426.981	0.0121966	Similar to Anther-specific proline-rich protein APG.
LOC_Os04g51980	421.136	0.00562738	Transferase family protein.
LOC_Os11g05740	412.871	0.0383503	B3 domain-containing protein Os11g0156000[Source:Uniprot/SWISSPROT;Acc:Q53QI0]
LOC_Os06g04990	408.053	0.0435115	OsENOD93a
LOC_Os01g60960	394.463	0.0167161	Similar to LOB domain protein 12.
LOC_Os04g15840	385.402	0.0359734	Expansin-A1 [Source:Uniprot/SWISSPROT;Acc:Q7XWU8]"
LOC_Os08g19420	383.917	0.0162105	Winged helix repressor DNA-binding domain containing protein.
LOC_Os08g44040	382.601	0.0324362	Similar to predicted protein.
LOC_Os08g43350	382.412	0.0107836	Similar to NC domain-containing protein.
LOC_Os05g07060	380.766	0.00142037	Similar to Arabinogalactan protein-like.
LOC_Os04g46400	377.953	0.00349264	Similar to Dehydration responsive element binding protein 1F (DREB1F protein).
LOC_Os02g56700	370.079	0.00302376	dehydrogenase, putative, expressed
LOC_Os09g07350	369.344	0.000297123	FAS1 domain domain containing protein.
LOC_Os04g58200	361.059	0.00169765	Protochlorophyllide reductase A, chloroplastic[Source:Uniprot/SWISSPROT;Acc:Q7XKF3]
LOC_Os06g14810	351.105	0.0148115	Similar to 3-ketoacyl-CoA synthase.
LOC_Os01g69290	349.716	0.0164652	antifreeze glycoprotein, putative, expressed
LOC_Os09g27250	349.037	0.0302635	Protein of unknown function DUF716 family protein.
LOC_Os04g51520	347.836	0.0100161	Similar to Xyloglucan endotransglycosylase (Fragment).
LOC_Os03g25490	346.725	0.0041551	Similar to Cytochrome P450 family protein, expressed.
LOC_Os11g45400	346.196	0.000924223	Phospholipid/glycerol acyltransferase domain containing protein.
LOC_Os07g06470	343.013	0.00724481	Similar to HAP2 subunit of HAP complex.
LOC_Os05g45180	342.314	0.00058669	anthocyanidin 5,3-O-glucosyltransferase, putative, expressed
LOC_Os02g06960	337.153	0.0124607	expressed protein
LOC_Os02g28110	334.617	0.0232513	ornithine decarboxylase, putative, expressed
LOC_Os01g59780	326.242	0.0301381	AP2 domain containing protein, expressed
LOC_Os12g42900	324.828	0.0302635	Similar to Small heat shock-like protein.
LOC_Os05g15630	323.526	0.0403189	CASP-like protein BLE3[Source:Uniprot/SWISSPROT;Acc:Q84UT5]
LOC_Os06g08120	319.982	0.0275073	Protein of unknown function DUF247, plant family protein.
LOC_Os05g01810	318.234	0.000262317	Similar to Xylem cysteine proteinase 2 precursor (EC 3.4.22.-) (AtXCP2).
LOC_Os05g49930	309.566	0.020022	GRAS family transcription factor domain containing protein, expressed
LOC_Os02g52490	308.222	0.0396246	expressed protein
LOC_Os11g35540	307.543	0.00278081	expressed protein
LOC_Os04g32080	306.779	0.00537511	NAD(P)-binding domain containing protein.
LOC_Os07g01110	305.187	0.0428079	Laccase-14 [Source:Uniprot/SWISSPROT;Acc:Q69L99]"
LOC_Os05g28830	298.912	0.0266707	Protein trichome birefringence-like 33[Source:Projected from Arabidopsis thaliana (AT2G40320)UniProtKB/Swiss-Prot;Acc:F4IH21]
LOC_Os01g71474	295.826	0.0265904	Similar to Beta glucanase precursor (EC 3.2.1.73) (Fragment).
LOC_Os06g16640	290.305	0.000360337	carboxyl-terminal peptidase, putative, expressed
LOC_Os08g03020	279.348	0.00428878	lectin-like receptor kinase 1, putative, expressed
LOC_Os11g17540	278.912	0.00215806	Similar to Endo-1,3
LOC_Os08g10420	276.36	0.0366104	transferase family domain containing protein, expressed
LOC_Os02g11700	270.799	0.00123459	cytokinin-O-glucosyltransferase 3, putative, expressed
LOC_Os04g32070	258.968	0.0231985	Short-chain dehydrogenase/reductase SDR domain containing protein.
LOC_Os02g49986	258.877	0.000712012	MYB family transcription factor, putative, expressed
LOC_Os01g63540	246.725	0.0262554	Cytochrome P450 86A1 [Source:Projected fromArabidopsis thaliana (AT5G58860) UniProtKB/Swiss-Prot;Acc:P48422]
LOC_Os05g47950	245.129	0.0430542	UDP-glucuronosyl/UDP-glucosyltransferase family protein.
LOC_Os02g54190	238.904	0.0426877	Similar to Pectin methylesterase 5 (Fragment).
LOC_Os03g13130	237.254	0.00855115	ternary complex factor MIP1, putative, expressed
LOC_Os02g57770	234.504	0.0190862	Similar to Xyloglucan endotransglucosylase/hydrolase 9.
LOC_Os05g43860	228.211	0.00486508	expressed protein
LOC_Os11g35500	220.398	0.0354822	Xa21; Xa-21
LOC_Os03g16500	217.482	0.0415955	Peptidase aspartic, catalytic domain containing protein.
LOC_Os10g40700	217.449	0.0292341	Expansin-B6 [Source:Uniprot/SWISSPROT;Acc:Q7XCA7]"
LOC_Os08g36390	216.287	0.0119291	ZOS8-07 - C2H2 zinc finger protein, expressed
LOC_Os07g49370	216.265	0.0156792	Probable glucuronosyltransferase Os07g0694400[Source:Uniprot/SWISSPROT;Acc:Q6Z3Y6]
LOC_Os01g15039	215.836	0.0322487	Putative pectinesterase/pectinesterase inhibitor 22[Source:Projected from Arabidopsis thaliana (AT3G05620)UniProtKB/Swiss-Prot;Acc:Q9M9W7]
LOC_Os07g40690	215.47	0.000464938	NAD dependent epimerase/dehydratase family protein, putative, expressed
LOC_Os01g18240	214.278	0.00186778	MYB61
LOC_Os12g27350	212.592	0.0268814	10-deacetylbaccatin III 10-O-acetyltransferase, putative, expressed
LOC_Os05g38230	212.36	0.000377619	oxidoreductase, aldo/keto reductase family protein, putative, expressed
LOC_Os10g25310	210.904	0.0365296	SPX domain-containing protein 3[Source:Uniprot/SWISSPROT;Acc:Q7XEY9]
LOC_Os10g35180	205.794	0.0177306	Similar to ABC transporter.
LOC_Os02g37710	202.333	0.0016963	Hypothetical conserved gene.
LOC_Os07g47480	201.262	0.0117845	Heavy metal transport/detoxification protein domain containing protein.
LOC_Os02g14160	201.004	0.0060042	Peroxidase P7 (EC 1.11.1.7) (TP7).
LOC_Os03g14030	193.78	0.00685018	Similar to Thaumatin-like protein.
LOC_Os03g22655	193.758	9.20241e-11	Similar to cDNA clone:J033091L01, full insert sequence.
LOC_Os03g63810	192.747	0.00707451	Similar to WRKY transcription factor 12.
LOC_Os03g57960	184.057	0.0233291	Cupincin [Source:Uniprot/SWISSPROT;Acc:Q852L2]"
LOC_Os03g04660	181.823	0.0152675	Similar to Cytochrome P450 86A1 (EC 1.14.-.-) (CYPLXXXVI) (P450-dependent fatty acid omega-hydroxylase).
LOC_Os02g33550	179.156	0.000634649	harpin-induced protein 1 domain containing protein, expressed
LOC_Os04g41640	178.392	0.00038391	Similar to Lectin-C precursor (PL-C).
LOC_Os07g35480	178.169	0.00164486	glucan endo-1,3-beta-glucosidase precursor, putative, expressed
LOC_Os05g43930	177.794	0.00293977	Similar to O-methyltransferase ZRP4 (EC 2.1.1.-) (OMT).
LOC_Os04g12690	170.209	0.00367077	Similar to H0825G02.2 protein.
LOC_Os02g40100	167.707	0.000710857	Protein of unknown function DUF869, plant family protein.
LOC_Os03g03164	167.425	0.00147073	Homeobox protein knotted-1-like 3[Source:Uniprot/SWISSPROT;Acc:Q94LW3]
LOC_Os09g07440	163.373	0.00214464	Myb/SANT-like domain domain containing protein.
LOC_Os05g04820	159.47	0.0014298	Myb transcription factor domain containing protein.
LOC_Os01g64860	159.314	0.0101486	Peptidase S8, subtilisin-related domain containing protein.
LOC_Os04g05580	158.459	0.00688996	Concanavalin A-like lectin/glucanase domain containing protein.
LOC_Os08g30080	153.055	0.00150236	1-aminocyclopropane-1-carboxylate oxidase homolog 4, putative, expressed
LOC_Os02g05830	152.722	0.00456964	Similar to Ribulose bisphosphate carboxylase (EC 4.1.1.39) (Fragment).
LOC_Os02g03294	152.644	0.00495047	cyclin, putative, expressed
LOC_Os07g43970	150.815	0.0369325	calmodulin-binding protein, putative, expressed
LOC_Os04g46830	150.605	0.0080722	Similar to RCc3 protein.
LOC_Os10g40720	148.757	0.0074499	Expansin-B3 [Source:Uniprot/SWISSPROT;Acc:Q336T5]"
LOC_Os02g30910	145.067	1.24579e-07	Bidirectional sugar transporter SWEET15[Source:Uniprot/SWISSPROT;Acc:Q6K602]
LOC_Os10g40620	142.559	0.00156189	expressed protein
LOC_Os12g32970	141.947	0.0132517	membrane associated DUF588 domain containing protein, putative, expressed
LOC_Os01g46370	138.183	0.0367157	lipase class 3 family protein, putative, expressed
LOC_Os01g24710	137.231	0.00428282	Salt stress-induced protein[Source:Uniprot/SWISSPROT;Acc:Q0JMY8]
LOC_Os07g47750	134.096	0.00305499	POEI49 - Pollen Ole e I allergen and extensin family protein precursor, expressed
LOC_Os11g17954	131.618	0.0145511	Homeodomain-like containing protein.
LOC_Os02g47060	130.867	0.0177179	OsWRKY66
LOC_Os01g60770	125.556	0.0056303	Expansin-A2 [Source:Uniprot/SWISSPROT;Acc:Q40636]"
LOC_Os12g01560	125.171	0.012267	PMR5, putative, expressed
LOC_Os12g12470	125.061	0.00505536	Allyl alcohol dehydrogenase.
LOC_Os03g55290	122.638	0.00698839	Similar to GAST1 protein precursor.
LOC_Os06g49760	122.111	0.046232	Pectinesterase inhibitor domain containing protein.
LOC_Os02g13980	113.987	0.00267617	expressed protein
LOC_Os08g28570	113.49	0.049668	resistance protein, putative, expressed
LOC_Os03g04240	111.758	0.0178313	Glutathione S-transferase GSTF15.
LOC_Os11g10590	110.45	0.00136146	Similar to Specific abundant protein-like protein 1.
LOC_Os08g38270	110.356	0.0461693	fasciclin domain containing protein, expressed
LOC_Os03g59210	109.465	0.00118771	Conserved hypothetical protein.
LOC_Os09g30330	109.139	0.0386669	phosphatidylinositol transfer, putative, expressed
LOC_Os06g35520	108.536	0.00894248	Similar to Peroxidase P7 (EC 1.11.1.7) (TP7).
LOC_Os02g04780	107.649	1.40829e-07	expressed protein
LOC_Os06g01480	107.525	0.0268814	OsSWN7
LOC_Os11g24484	107.459	0.0187555	Very-long-chain 3-oxoacyl-CoA reductase-likeprotein At1g24470 [Source:Projected from Arabidopsisthaliana (AT1G24470) UniProtKB/Swiss-Prot;Acc:Q9FYL6]
LOC_Os05g30010	107.321	0.029868	WD domain, G-beta repeat domain containing protein, expressed
LOC_Os01g11750	104.834	0.0136688	Lipase, GDSL domain containing protein.
LOC_Os08g34550	103.177	0.0162008	RING-H2 finger protein, putative, expressed
LOC_Os07g44090	102.503	0.00216944	myb-related protein Hv33, putative, expressed
LOC_Os03g63540	101.934	0.0100121	Conserved hypothetical protein.
LOC_Os10g40730	100.123	0.0499651	Expansin-B4 [Source:Uniprot/SWISSPROT;Acc:Q94LR4]"
LOC_Os04g49900	98.1274	0.0059968	ABC transporter-like domain containing protein.
LOC_Os09g30486	98.0747	0.00790378	FAS1 domain domain containing protein.
LOC_Os05g49840	98.0143	0.0499345	Phospholipase A1-II 7[Source:Uniprot/SWISSPROT;Acc:Q6F357]
LOC_Os08g41500	96.2528	0.0419231	Similar to UBA/UBX 33.3 kDa protein.
LOC_Os02g01700	95.6876	0.0472648	Zinc finger, RING/FYVE/PHD-type domain containing protein.
LOC_Os04g50770	95.1808	0.0139742	MYB family transcription factor, putative, expressed
LOC_Os08g38170	95.1744	0.0013198	Methyladenine glycosylase domain containing protein.
LOC_Os10g40710	94.6935	0.00965208	Expansin-B2 [Source:Uniprot/SWISSPROT;Acc:O24230]"
LOC_Os10g02040	93.9795	0.000831115	peroxidase precursor, putative, expressed
LOC_Os12g04150	93.1276	0.013498	Alpha/beta hydrolase fold-3 domain containing protein.
LOC_Os05g35360	91.8205	0.0397484	Similar to Beta-galactosidase.
LOC_Os11g03540	89.0298	0.0108604	Similar to AP2-1 protein (Fragment).
LOC_Os03g63390	88.5989	0.00601199	Similar to Chemocyanin precursor (Basic blue protein) (Plantacyanin).
LOC_Os07g10440	88.5418	0.00152138	Conserved hypothetical protein.
LOC_Os10g31910	88.4025	0.00348268	pectate lyase precursor, putative, expressed
LOC_Os04g53800	88.0339	0.00524344	leucoanthocyanidin reductase, putative, expressed
LOC_Os09g13650	87.9072	0.0142442	Targeting for Xklp2 family protein.
LOC_Os06g13600	86.5053	0.00440655	HEAT repeat family protein, putative, expressed
LOC_Os09g20980	85.5625	0.0118302	Zinc finger, RING/FYVE/PHD-type domain containing protein.
LOC_Os05g02820	84.8863	0.00840899	protein transport protein-related, putative, expressed
LOC_Os07g23660	84.2972	0.00695071	RePRP2.1
LOC_Os08g43400	83.737	0.0286962	kinesin motor domain containing protein, expressed
LOC_Os03g01820	82.5686	0.0101614	Similar to 4,4-dimethyl-sterol C4-methyl-oxidase (Fragment).
LOC_Os09g25000	82.4057	0.0251238	Armadillo-like helical domain containing protein.
LOC_Os02g46780	81.6588	0.0325494	MYB family transcription factor, putative, expressed
LOC_Os05g48270	80.1563	0.00437926	DOMON related domain containing protein.
LOC_Os07g38470	79.2823	0.000979438	Conserved hypothetical protein.
LOC_Os04g39840	79.2791	0.00169725	Os4bglu10 - beta-glucosidase homologue, similar to Os4Bglu12 exoglucanase/beta-glucosidase, expressed
LOC_Os11g02054	78.3408	0.0367157	ACT domain containing protein, expressed
LOC_Os02g14680	78.1579	0.000732882	UDP-glucuronosyl/UDP-glucosyltransferase family protein.
LOC_Os05g04380	77.1714	0.0107698	peroxidase precursor, putative, expressed
LOC_Os07g38130	77.0653	0.0258571	Polygalacturonase inhibitor 1[Source:Uniprot/SWISSPROT;Acc:Q8GT95]
LOC_Os06g28820	76.1876	0.00501442	cycloartenol synthase, putative, expressed
LOC_Os06g49350	75.6047	6.0858e-20	Similar to NBS-LRR disease resistance protein homologue.
LOC_Os01g41710	75.5735	0.00189735	Chlorophyll a-b binding protein 2, chloroplastic[Source:Uniprot/SWISSPROT;Acc:P12331]
LOC_Os05g42340	75.1645	0.00502552	ubiquitin E3 ligase ICP0, putative, expressed
LOC_Os03g03600	74.3589	0.00119029	FAS1 domain domain containing protein.
LOC_Os01g70830	74.2383	0.00678774	Similar to Esterase PIR7B.
LOC_Os02g48770	73.9596	0.0103878	SAM dependent carboxyl methyltransferase, putative, expressed
LOC_Os06g37560	71.5879	0.00137502	Beta-galactosidase 9[Source:Uniprot/SWISSPROT;Acc:Q5Z7L0]
LOC_Os11g42410	70.8953	0.00031938	Hypothetical conserved gene.
LOC_Os03g18490	70.0395	9.50735e-21	RPGR, putative, expressed
LOC_Os04g08280	69.6165	0.0210402	retrotransposon protein, putative, Ty3-gypsy subclass, expressed
LOC_Os07g30760	69.0766	0.00801061	UDP-glucuronosyl/UDP-glucosyltransferase family protein.
LOC_Os01g42210	69.0571	5.25043e-05	LTPL47 - Protease inhibitor/seed storage/LTP family protein precursor, putative, expressed
LOC_Os03g32470	69.0048	0.00194672	leucoanthocyanidin dioxygenase, putative, expressed
LOC_Os04g49430	68.9796	0.0139538	Zinc finger, FYVE-type domain containing protein.
LOC_Os10g04429	67.6326	0.00247512	Transferase family protein.
LOC_Os10g33370	67.3134	0.0209708	3-ketoacyl-CoA synthase precursor, putative, expressed
LOC_Os11g07680	66.8863	0.036549	Plant disease resistance response protein family protein.
LOC_Os01g15540	66.7127	0.035579	Similar to Kinesin heavy chain (Fragment).
LOC_Os01g11010	66.3883	0.00701242	Similar to peptide-N4-asparagine amidase A.
LOC_Os04g52530	66.0348	0.0249864	Similar to H0525G02.3 protein.
LOC_Os08g40060	64.9723	0.00344694	Conserved hypothetical protein.
LOC_Os07g44280	64.7403	0.00325486	Plant disease resistance response protein family protein.
LOC_Os02g20850	64.138	0.0196567	Rac-like GTP-binding protein 7[Source:Uniprot/SWISSPROT;Acc:Q6Z7L8]
LOC_Os11g04600	63.0377	0.00136912	Ankyrin domain containing protein.
LOC_Os03g43670	62.8433	0.0364101	Serine/threonine-protein kinase-like protein ACR4[Source:Projected from Arabidopsis thaliana (AT3G59420)UniProtKB/Swiss-Prot;Acc:Q9LX29]
LOC_Os07g08000	62.5175	0.0102604	Serine/threonine-protein kinase Nek3[Source:Uniprot/SWISSPROT;Acc:Q6ZEZ5]
LOC_Os05g39990	62.3374	0.00393542	Expansin-A4 [Source:Uniprot/SWISSPROT;Acc:Q0DHB7]"
LOC_Os03g52070	62.069	0.0107506	OsSCP20 - Putative Serine Carboxypeptidase homologue, expressed
LOC_Os01g71810	61.5265	0.0073256	glycosyl hydrolases family 17, putative, expressed
LOC_Os01g02010	61.441	0.0025708	Conserved hypothetical protein.
LOC_Os05g38420	60.7847	0.0225703	Laccase-12 [Source:Uniprot/SWISSPROT;Acc:B9FJH4]"
LOC_Os07g45060	60.6152	0.00632642	Allergen V5/Tpx-1 related family protein.
LOC_Os07g32710	59.5162	3.78429e-06	Hypothetical protein.
LOC_Os01g70590	59.4843	0.0249727	DUF567 domain containing protein, putative, expressed
LOC_Os02g26720	59.3079	3.43736e-05	Inositol-tetrakisphosphate 1-kinase 1[Source:Projected from Arabidopsis thaliana (AT5G16760)UniProtKB/Swiss-Prot;Acc:Q9SBA5]
LOC_Os07g34020	59.1473	0.00294972	expressed protein
LOC_Os03g61740	59.0856	0.0230407	sex determination protein tasselseed-2, putative, expressed
LOC_Os01g62480	58.151	0.0108072	Laccase-4 [Source:Uniprot/SWISSPROT;Acc:Q5N9X2]"
LOC_Os05g39400	58.005	0.0277013	expressed protein
LOC_Os10g20710	57.2357	0.00179438	formin-like protein 6 precursor, putative, expressed
LOC_Os11g47730	56.3891	0.0248541	expressed protein
LOC_Os11g17970	56.171	0.00259187	Similar to POT family protein, expressed.
LOC_Os01g10960	55.5315	0.0412573	Similar to peptide-N4-asparagine amidase A.
LOC_Os03g43650	55.2573	0.00559616	uncharacterized protein At4g06744 precursor, putative, expressed
LOC_Os01g11620	55.1319	0.0100232	Lipase, GDSL domain containing protein.
LOC_Os11g27264	55.0431	0.00200892	OsSCP60 - Putative Serine Carboxypeptidase homologue, expressed
LOC_Os09g33580	54.6114	0.00551842	BEE 1, putative, expressed
LOC_Os03g01270	53.6173	0.0448406	expansin precursor, putative, expressed
LOC_Os07g34870	53.4346	0.00280142	Peptidase A1 domain containing protein.
LOC_Os05g11990	53.3319	0.00358502	Molecular chaperone, heat shock protein, Hsp40, DnaJ domain containing protein.
LOC_Os01g41730	53.29	0.0353393	Similar to Protein kinase family protein.
LOC_Os02g12730	52.8903	0.0464901	beta-galactosidase precursor, putative, expressed
LOC_Os06g49660	52.2252	0.0178546	Similar to Benzoyl coenzyme A: benzyl alcohol benzoyl transferase (Benzoyl- CoA:benzyl alcohol/phenylethanol benzoyltransferase).
LOC_Os04g07890	52.0039	0.0272382	Similar to OSIGBa0102O13.5 protein.
LOC_Os10g22590	51.7532	0.041269	Similar to Pollen proteins Ole e I family protein, expressed.
LOC_Os12g15680	51.0226	5.97788e-05	laccase precursor protein, putative, expressed
LOC_Os01g52240	51.0215	0.00157274	Similar to Type I chlorophyll a/b-binding protein b (Fragment).
LOC_Os01g50910	50.9961	1.87138e-31	Late embryogenesis abundant protein repeat containing protein.
LOC_Os01g64410	50.9	0.0126641	Protein of unknown function DUF623, plant domain containing protein.
LOC_Os03g57970	50.8736	0.00101171	Plant lipid transfer protein and hydrophobic protein, helical domain containing protein.
LOC_Os05g04500	50.08	0.00115293	Haem peroxidase family protein.
LOC_Os04g28990	49.8477	0.00135315	Alcohol dehydrogenase superfamily, zinc-containing protein.
LOC_Os05g06780	49.7066	0.0019214	Bifunctional inhibitor/plant lipid transfer protein/seed storage domain containing protein.
LOC_Os01g59819	49.1321	0.00522565	Beta-glucosidase 2[Source:Uniprot/SWISSPROT;Acc:B7F8N7]
LOC_Os07g41590	48.7838	0.0158444	Alpha/beta hydrolase fold-3 domain containing protein.
LOC_Os03g16960	48.3456	0.00497452	Protein of unknown function DUF26 domain containing protein.
LOC_Os04g03050	48.0344	0.00105109	Similar to OSIGBa0115D20.4 protein.
LOC_Os01g62200	47.9539	0.0385668	Protein of unknown function DUF966 family protein.
LOC_Os09g13410	47.8933	0.0114402	Protein of unknown function DUF247, plant family protein.
LOC_Os01g08220	47.7676	5.69501e-16	d18; OsGA3ox2
LOC_Os11g39420	47.2893	0.0496879	expressed protein
LOC_Os04g33450	47.1125	0.00702124	Protein of unknown function DUF662 family protein.
LOC_Os03g03350	46.966	0.010946	polygalacturonase, putative, expressed
LOC_Os03g29920	46.2497	0.0306241	Heavy metal transport/detoxification protein domain containing protein.
LOC_Os02g58000	46.0438	0.0129199	Conserved hypothetical protein.
LOC_Os11g26950	45.8983	0.0280654	UDP-glucoronosyl and UDP-glucosyl transferase domain containing protein, expressed
LOC_Os12g37510	45.4788	0.0216918	Similar to UDP-glucoronosyl and UDP-glucosyl transferase family protein, expressed.
LOC_Os01g13610	45.415	0.0168643	Hypothetical conserved gene.
LOC_Os04g42650	44.7582	0.00215045	Protein of unknown function DUF247, plant family protein.
LOC_Os04g16970	44.4682	0.0224623	zinc finger, C3HC4 type domain containing protein, expressed
LOC_Os07g03040	44.271	4.64433e-13	expressed protein
LOC_Os04g32540	44.2653	0.00449109	OsSCP24 - Putative Serine Carboxypeptidase homologue, expressed
LOC_Os12g28880	43.7628	0.0230183	Similar to Protease inhibitor/seed storage/LTP family protein.
LOC_Os01g61160	43.656	0.024838	Laccase-3 [Source:Uniprot/SWISSPROT;Acc:Q941X2]"
LOC_Os07g05360	43.3983	3.28028e-06	photosystem II 10 kDa polypeptide, chloroplast precursor, putative, expressed
LOC_Os05g48850	43.183	0.00546283	No apical meristem (NAM) protein domain containing protein.
LOC_Os07g43990	43.1682	0.0219334	Similar to SUB1
LOC_Os06g03970	42.9365	0.013401	OsSIK1
LOC_Os04g37500	42.711	0.00710519	Glutamate decarboxylase (EC 4.1.1.15).
LOC_Os04g46780	41.8584	0.00549062	Similar to OSIGBa0143N19.13 protein.
LOC_Os07g47960	41.7969	0.0248407	basic helix-loop-helix domain containing protein, expressed
LOC_Os08g43270	41.2008	0.00427396	Similar to protein binding protein.
LOC_Os10g28120	41.0843	0.00253117	Similar to Chitinase 2 (EC 3.2.1.14) (Tulip bulb chitinase-2) (TBC-2).
LOC_Os12g21940	41.0196	1.05861e-11	expressed protein
LOC_Os01g53240	40.5923	0.0131526	BURP domain-containing protein 3[Source:Uniprot/SWISSPROT;Acc:Q942D4]
LOC_Os07g04190	40.5165	0.0367731	Receptor-like protein kinase 3.
LOC_Os07g05840	40.4191	1.35716e-51	Conserved hypothetical protein.
LOC_Os04g54390	39.8577	0.00705875	Endonuclease 1 [Source:Projected from Arabidopsisthaliana (AT1G11190) UniProtKB/Swiss-Prot;Acc:Q9SXA6]
LOC_Os10g28350	39.8535	5.0088e-13	1,2-dihydroxy-3-keto-5-methylthiopentenedioxygenase 1 [Source:Uniprot/SWISSPROT;Acc:A1L4T4]
LOC_Os07g35350	39.5585	0.0120461	Similar to hydrolase, hydrolyzing O-glycosyl compounds.
LOC_Os12g38360	39.5566	0.0262888	RALFL31 - Rapid ALkalinization Factor RALF family protein precursor, expressed
LOC_Os01g46120	39.4287	0.00766652	Lipase, GDSL domain containing protein.
LOC_Os03g44890	39.3966	0.00513221	C2 domain containing protein.
LOC_Os08g35710	38.3066	0.00488566	expressed protein
LOC_Os11g26790	38.132	1.48071e-05	Water stress-inducible protein Rab21[Source:Uniprot/SWISSPROT;Acc:Q2R4Z4]
LOC_Os10g42390	37.7377	0.0283568	zinc finger, C3HC4 type domain containing protein, expressed
LOC_Os09g26920	37.6589	1.54417e-06	OsSub57 - Putative Subtilisin homologue, expressed
LOC_Os09g16458	37.6435	0.0302635	Similar to PDR-like ABC transporter (PDR4 ABC transporter).
LOC_Os03g47016	37.0735	0.0415205	Similar to Knotted1-type homeobox protein OSH10 (Fragment).
LOC_Os03g14610	37.0585	0.0138314	HVA22, putative, expressed
LOC_Os01g28030	36.8976	0.0274428	Plant peroxidase domain containing protein.
LOC_Os06g11490	36.8388	0.0314968	Cupredoxin domain containing protein.
LOC_Os01g53640	36.5272	0.00983624	Protein kinase, core domain containing protein.
LOC_Os05g46440	36.3535	0.0232509	expressed protein
LOC_Os02g42970	36.1616	0.0259208	Similar to H0502G05.5 protein.
LOC_Os05g44070	36.068	0.0314951	Similar to Ras-related protein RIC2.
LOC_Os12g40890	35.9049	0.0237155	Auxin-responsive protein IAA30[Source:Uniprot/SWISSPROT;Acc:P0C132]
LOC_Os03g02040	35.8221	0.00817805	remorin, putative, expressed
LOC_Os05g27304	35.5523	0.0125114	Oligopeptide transporter domain containing protein.
LOC_Os08g32160	35.5094	0.00996387	oxidoreductase, 2OG-FeII oxygenase domain containing protein, putative, expressed
LOC_Os12g13300	35.4608	0.0369381	Serine/threonine protein kinase-related domain containing protein.
LOC_Os02g43330	35.2489	4.32163e-38	Homeobox-leucine zipper protein HOX24[Source:Uniprot/SWISSPROT;Acc:Q6H6S3]
LOC_Os03g20680	35.2303	1.18654e-46	Late embryogenesis abundant protein 1[Source:Uniprot/SWISSPROT;Acc:A3AHG5]
LOC_Os11g08569	35.034	0.00776608	Parkeol synthase[Source:Uniprot/SWISSPROT;Acc:H2KWF1]
LOC_Os06g01890	34.882	0.0254554	Similar to MIKC-type MADS-box transcription factor AGL1.
LOC_Os01g51840	34.7384	0.0296475	IQ calmodulin-binding motif family protein, putative, expressed
LOC_Os07g44070	34.649	0.020555	Similar to Pectin acetylesterase (Fragment).
LOC_Os03g17850	34.6353	0.0482098	Similar to beta3-glucuronyltransferase.
LOC_Os04g27190	34.5249	0.00329874	terpene synthase, putative, expressed
LOC_Os04g52320	34.4481	0.0062391	Polygalacturonase QRT3 [Source:Projected fromArabidopsis thaliana (AT4G20050) UniProtKB/Swiss-Prot;Acc:O49432]
LOC_Os11g02070	34.2217	0.00750391	BTB domain containing protein.
LOC_Os08g32960	33.6823	0.00115799	endonuclease/exonuclease/phosphatase family domain containing protein, expressed
LOC_Os05g48840	33.5957	0.0388359	expressed protein
LOC_Os09g25490	33.3196	0.00303555	Cellulose synthase A catalytic subunit 9 [UDP-forming] [Source:Uniprot/SWISSPROT;Acc:Q69P51]
LOC_Os02g33000	33.2824	0.00724573	Glycoside hydrolase, family 17 protein.
LOC_Os02g31845	33.2117	0.0490151	expressed protein
LOC_Os02g19640	33.1873	0.0196064	IQ calmodulin-binding motif family protein, putative, expressed
LOC_Os02g37970	32.5192	2.20037e-05	Protein of unknown function DUF581 family protein.
LOC_Os01g33080	32.4578	0.0148303	Fimbrin-2 [Source:Projected from Arabidopsisthaliana (AT5G48460) UniProtKB/Swiss-Prot;Acc:O50064]
LOC_Os10g40040	32.3385	0.0384314	Similar to DM280 protein.
LOC_Os06g43370	32.2522	0.0386645	cytochrome P450, putative, expressed
LOC_Os04g59420	31.9777	0.011285	Similar to CAA30371.1 protein (Fragment).
LOC_Os01g19020	31.8449	0.0289701	peroxidase precursor, putative, expressed
LOC_Os06g03640	31.7052	0.0232495	Ubiquitin domain containing protein.
LOC_Os04g48870	31.6891	0.0107249	Protein SPIRAL1-like 4[Source:Uniprot/SWISSPROT;Acc:Q7XQ83]
LOC_Os11g12620	31.3275	0.0187863	Serine/threonine protein kinase-related domain containing protein.
LOC_Os04g37590	31.1486	0.000427721	Similar to H0818E04.4 protein.
LOC_Os05g02670	31.0874	0.0419196	Kinesin-like protein KIN-5A[Source:Uniprot/SWISSPROT;Acc:Q5W7C6]
LOC_Os09g32320	31.0599	0.0414541	Protein of unknown function DUF246, plant family protein.
LOC_Os02g58480	31.0187	0.0490126	Sucrose synthase 6[Source:Uniprot/SWISSPROT;Acc:Q6K973]
LOC_Os04g47170	30.9991	0.00127336	Similar to Pollen-specific kinase partner protein.
LOC_Os08g08960	30.6894	0.00416876	Germin-like protein 8-2[Source:Uniprot/SWISSPROT;Acc:Q6YZA9]
LOC_Os09g38239	30.5993	0.00454655	Sulfotransferase family protein.
LOC_Os03g01290	30.4798	0.0166664	Similar to Nitrate transporter.
LOC_Os09g36880	30.3779	0.00455775	GDSL-like lipase/acylhydrolase, putative, expressed
LOC_Os01g45730	30.3716	0.00638128	Similar to TIS11 protein (dTIS11).
LOC_Os02g43300	29.88	0.0278239	SANT domain, DNA binding domain containing protein.
LOC_Os06g40020	29.8527	0.000622995	DEAD-box ATP-dependent RNA helicase 52A, putative, expressed
LOC_Os08g39870	29.6993	0.0114292	Beta-glucosidase 28[Source:Uniprot/SWISSPROT;Acc:Q7EXZ4]
LOC_Os03g38640	29.6678	0.0223743	expressed protein
LOC_Os12g41140	29.6193	0.0191635	Similar to phosphoinositide binding.
LOC_Os03g28330	29.4628	0.0316453	Sucrose synthase 1[Source:Uniprot/SWISSPROT;Acc:P31924]
LOC_Os03g61160	29.3735	1.15372e-07	Conserved hypothetical protein.
LOC_Os01g09880	29.3444	0.0175436	Harpin-induced 1 domain containing protein.
LOC_Os04g47480	29.1405	0.0366358	DUF630/DUF632 domains containing protein, putative, expressed
LOC_Os01g22352	29.1127	0.00246795	peroxidase precursor, putative, expressed
LOC_Os02g43970	29.0246	0.0057905	OsAP211; ARAG1
LOC_Os02g57120	28.9637	0.00811194	Armadillo-type fold domain containing protein.
LOC_Os08g14000	28.7844	0.0151149	Dienelactone hydrolase domain containing protein.
LOC_Os05g31750	28.6817	0.0338557	Annexin D4 [Source:Projected from Arabidopsisthaliana (AT2G38750) UniProtKB/Swiss-Prot;Acc:Q9ZVJ6]
LOC_Os10g37160	28.6218	0.0031074	Cytochrome P450 family protein.
LOC_Os03g02460	28.2024	0.000445481	Short-chain dehydrogenase/reductase SDR family protein.
LOC_Os01g44069	28.0905	0.0127465	Six-hairpin glycosidase domain containing protein.
LOC_Os02g51680	28.0019	2.37911e-06	Probable trehalose-phosphate phosphatase 4[Source:Uniprot/SWISSPROT;Acc:Q6ZGP8]
LOC_Os12g44100	27.8963	0.00462506	OsPTR2; OsNPF2.2
LOC_Os06g11660	27.8915	0.0404479	Similar to Phi-1 protein.
LOC_Os02g45040	27.7168	0.00190753	Integrase, catalytic core domain containing protein.
LOC_Os06g38960	27.5372	0.0185715	expressed protein
LOC_Os02g45310	27.4692	0.0195055	Protein of unknown function DUF248, methyltransferase putative family protein.
LOC_Os02g57840	27.4398	2.44549e-14	Similar to Remorin.
LOC_Os08g40420	27.3741	0.0461976	Protein of unknown function DUF547 domain containing protein.
LOC_Os07g46930	27.1199	0.00781709	Short-chain dehydrogenase/reductase SDR domain containing protein.
LOC_Os10g32980	26.9538	0.00468427	Cellulose synthase A catalytic subunit 7 [UDP-forming] [Source:Uniprot/SWISSPROT;Acc:Q9AV71]
LOC_Os03g60340	26.9094	0.00325655	leaf senescence related protein, putative, expressed
LOC_Os06g20040	26.6197	0.0380339	Peptidase aspartic, catalytic domain containing protein.
LOC_Os01g67090	26.3873	0.0210819	Similar to SF16 protein.
LOC_Os08g23180	26.3076	0.0316895	fasciclin-like arabinogalactan protein 8 precursor, putative, expressed
LOC_Os05g35340	26.2204	0.0106754	Similar to DnaJ-like protein.
LOC_Os02g35970	26.2049	0.029792	Coleoptile phototropism protein 1[Source:Uniprot/SWISSPROT;Acc:Q5KS50]
LOC_Os05g03450	26.128	0.03388	lectin protein kinase family protein, putative, expressed
LOC_Os12g08700	26.0094	1.32617e-07	Conserved hypothetical protein.
LOC_Os03g57460	25.9903	0.0140183	FAS1 domain domain containing protein.
LOC_Os10g32900	25.9665	0.0405929	CCT motif family protein, expressed
LOC_Os01g14660	25.8919	0.0387354	Similar to Expansin-A9.
LOC_Os04g20749	25.8082	2.30104e-12	expressed protein
LOC_Os07g18162	25.7817	0.0396352	Similar to Aldehyde oxidase 3 (EC 1.2.3.1) (AtAO-3) (AtAO4).
LOC_Os12g37690	25.7749	0.0253985	MYB family transcription factor, putative, expressed
LOC_Os04g54400	25.4115	0.0426559	BTB domain containing protein.
LOC_Os04g01140	25.2441	0.00918667	CYP93G1
LOC_Os02g37800	25.1825	0.0129966	lecithin%3Acholesterol acyltransferase, putative, expressed
LOC_Os06g49000	25.1591	0.0179278	expressed protein
LOC_Os11g06980	25.1514	0.0269136	Similar to BURP domain-containing protein 17.
LOC_Os01g25500	24.8273	0.0280421	Sterol-binding domain containing protein.
LOC_Os03g51350	24.5726	7.62155e-08	expressed protein
LOC_Os07g25540	24.1118	0.00367766	OsYUCCA6
LOC_Os05g19670	24.0844	0.0438223	Germin-like protein 5-1[Source:Uniprot/SWISSPROT;Acc:Q6I544]
LOC_Os01g54620	24.0792	0.0131391	Cellulose synthase A catalytic subunit 4 [UDP-forming] [Source:Uniprot/SWISSPROT;Acc:Q5JN63]
LOC_Os04g53180	24.0602	0.00219521	expressed protein
LOC_Os01g01660	23.8355	0.00893145	Similar to Isoflavone reductase homolog IRL (EC 1.3.1.-).
LOC_Os09g20880	23.835	0.00738354	Similar to Protein kinase family protein.
LOC_Os07g04380	23.8255	0.0349297	Homeodomain-like containing protein.
LOC_Os09g27700	23.6901	0.0289047	MAP65/ASE1 family protein.
LOC_Os03g44420	23.3241	0.0412262	Similar to Plastid division protein ftsZ1 precursor.
LOC_Os11g05190	23.0065	0.0304391	Phytosulfokines 2[Source:Uniprot/SWISSPROT;Acc:Q0IUL4]
LOC_Os07g06680	22.9908	0.0183831	FAS1 domain domain containing protein.
LOC_Os04g42120	22.9545	0.00201406	Similar to N-acetyltransferase ESCO1.
LOC_Os10g38580	22.4835	0.0122845	Similar to Tau class GST protein 3.
LOC_Os03g09930	22.4822	0.00768749	sulfate transporter, putative, expressed
LOC_Os01g44960	22.3332	0.00931902	Alpha/beta hydrolase family protein.
LOC_Os10g32990	22.3263	0.00340129	Protein kinase, catalytic domain domain containing protein.
LOC_Os08g31120	22.3214	0.00984374	Similar to 10A19I.7.
LOC_Os09g23530	22.261	0.000640364	Probable cinnamyl alcohol dehydrogenase 8A[Source:Uniprot/SWISSPROT;Acc:Q6ERX1]
LOC_Os12g37840	22.2602	0.006424	Similar to Boron transporter.
LOC_Os12g22284	22.1105	0.0162982	ABC transporter-like domain containing protein.
LOC_Os01g11730	21.8886	0.00801388	Lipase, GDSL domain containing protein.
LOC_Os01g27050	21.7999	0.00670542	Similar to cDNA clone:J023132I08, full insert sequence.
LOC_Os07g07230	21.7635	0.0306312	protein kinase, putative, expressed
LOC_Os01g17470	21.7581	0.0219972	Cupredoxin domain containing protein.
LOC_Os02g54060	21.6513	0.0106465	chaperonin, putative, expressed
LOC_Os05g36010	21.5011	0.00510651	Similar to Subtilisin-like protease.
LOC_Os03g04310	21.389	0.0353055	Transcriptional activator Rb homolog (Fragment).
LOC_Os02g25960	21.3876	0.00618407	Ankyrin repeat containing protein.
LOC_Os05g10670	21.3485	1.44431e-06	Zinc finger CCCH domain-containing protein 35[Source:Uniprot/SWISSPROT;Acc:Q6L4N4]
LOC_Os06g46740	21.0883	2.5887e-12	Cupredoxin domain containing protein.
LOC_Os06g45690	21.0609	0.00771952	Disease resistance protein domain containing protein.
LOC_Os07g44780	20.7733	0.0381422	GDSL-like lipase/acylhydrolase, putative, expressed
LOC_Os01g14670	20.7094	0.00858381	Similar to Nectarin 1 precursor (EC 1.15.1.1) (Superoxide dismutase [Mn]).
LOC_Os01g54590	20.7027	0.0182292	ras-related protein, putative, expressed
LOC_Os04g53760	20.5086	0.0308896	Similar to Kinesin-1 (Kinesin-like protein A).
LOC_Os01g09540	20.4524	0.00344384	HAD superfamily phosphatase, putative, expressed
LOC_Os01g52740	20.4026	3.65297e-09	expressed protein
LOC_Os01g21310	20.3683	0.035229	expressed protein
LOC_Os10g27170	20.3476	0.00126753	calmodulin-binding protein, putative, expressed
LOC_Os01g49750	20.3351	0.000153269	LOC_Os01g49750
LOC_Os05g48900	20.3309	0.00873689	FAS1 domain domain containing protein.
LOC_Os03g22200	20.3264	8.12723e-09	Similar to Cytochrome c oxidoreductase.
LOC_Os07g10770	20.1689	0.0261396	Probable cellulose synthase A catalytic subunit 8[UDP-forming] [Source:Uniprot/SWISSPROT;Acc:Q84ZN6]
LOC_Os05g08554	20.1624	0.042637	Similar to Cadmium tolerant 1.
LOC_Os09g36910	20.1267	0.00681555	Hypothetical conserved gene.
LOC_Os02g14170	20.0775	0.0231447	Similar to Peroxidase (EC 1.11.1.7).
LOC_Os08g33940	19.903	0.00924056	Similar to Typical P-type R2R3 Myb protein (Fragment).
LOC_Os02g02040	19.8032	0.00911989	Receptor-like serine/threonine-protein kinase NCRK[Source:Projected from Arabidopsis thaliana (AT2G28250)UniProtKB/Swiss-Prot;Acc:Q8VYY5]
LOC_Os04g33990	19.7898	0.0171897	harpin-induced protein 1 domain containing protein, expressed
LOC_Os06g13560	19.6707	0.0138139	Similar to anthranilic acid methyltransferase 3.
LOC_Os11g15340	19.5739	0.0257672	SAM dependent carboxyl methyltransferase family protein.
LOC_Os11g03300	19.5285	6.94992e-37	NAC-domain protein, Drought tolerance
LOC_Os10g36070	19.5072	0.00923603	LTPL155 - Protease inhibitor/seed storage/LTP family protein precursor, putative, expressed
LOC_Os11g07830	19.4996	0.0247989	dirigent, putative, expressed
LOC_Os11g04010	19.4805	0.0245658	Metacaspase-9 [Source:Projected from Arabidopsisthaliana (AT5G04200) UniProtKB/Swiss-Prot;Acc:Q9FYE1]
LOC_Os08g06380	19.3857	0.025178	Probable mixed-linked glucan synthase 6[Source:Uniprot/SWISSPROT;Acc:Q84UP7]
LOC_Os08g43654	19.3674	0.0101796	Protein DETOXIFICATION 33 [Source:Projected fromArabidopsis thaliana (AT1G47530) UniProtKB/Swiss-Prot;Acc:Q9SX83]
LOC_Os12g08160	19.1236	0.00829652	Hypothetical conserved gene.
LOC_Os05g06720	19.1222	0.0405473	GDSL-like lipase/acylhydrolase, putative, expressed
LOC_Os01g58550	19.0555	0.0266052	methyladenine glycosylase, putative, expressed
LOC_Os09g29820	19.0204	0.00826252	OsbZIP73
LOC_Os01g66200	18.8814	0.0163862	expressed protein
LOC_Os05g13940	18.8774	0.0127957	Conserved hypothetical protein.
LOC_Os01g70840	18.8319	0.0383563	Alpha/beta hydrolase fold-1 domain containing protein.
LOC_Os10g37860	18.7884	0.0241157	Conserved hypothetical protein.
LOC_Os07g18154	18.7317	0.046536	aldehyde oxidase 4, putative, expressed
LOC_Os03g60760	18.53	0.00628734	Conserved hypothetical protein.
LOC_Os03g07270	18.4339	1.71013e-39	Hypothetical conserved gene.
LOC_Os01g11550	18.39	0.00215965	Similar to Transcription factor PCF5.
LOC_Os03g12270	18.203	0.0268187	Similar to Cinnamyl alcohol dehydrogenase.
LOC_Os08g24790	18.1939	0.00621379	AIR12, putative, expressed
LOC_Os07g37530	18.1785	0.0338657	Major facilitator superfamily protein.
LOC_Os01g42370	18.1374	0.0441422	ABC transporter G family member 35[Source:Uniprot/SWISSPROT;Acc:Q8GU92]
LOC_Os12g14699	17.7692	0.0302857	Protein kinase, core domain containing protein.
LOC_Os01g70240	17.6019	0.0239975	Heavy metal transport/detoxification protein domain containing protein.
LOC_Os01g19800	17.5719	7.06083e-07	Zinc finger, RING/FYVE/PHD-type domain containing protein.
LOC_Os06g24404	17.4651	0.0349749	Lipase, GDSL domain containing protein.
LOC_Os09g36700	17.4451	0.0182834	ribonuclease T2 family domain containing protein, expressed
LOC_Os03g30250	17.4424	0.00752521	COBRA-like protein 5[Source:Uniprot/SWISSPROT;Acc:Q10JL1]
LOC_Os01g71090	17.2767	0.00579283	Similar to Xylanase inhibitor precursor (Xylanase inhibitor TAXI-I).
LOC_Os07g30950	17.2154	0.0062421	Similar to taxane 13-alpha-hydroxylase.
LOC_Os08g36040	17.176	0.00372168	plant viral response family protein, putative, expressed
LOC_Os05g38290	17.0592	4.89594e-09	Similar to protein phosphatase 2C.
LOC_Os01g57050	16.8184	0.00501637	Similar to predicted protein.
LOC_Os01g62980	16.7707	0.028962	Hypothetical protein.
LOC_Os07g41320	16.7076	0.00186812	COBRA-like protein 6[Source:Uniprot/SWISSPROT;Acc:Q6Z4G7]
LOC_Os01g43230	16.6545	0.00201599	Similar to DNA binding.
LOC_Os01g50750	16.5759	0.0094107	Zinc finger, RING/FYVE/PHD-type domain containing protein.
LOC_Os01g18744	16.5563	0.0100035	transferase family protein, putative, expressed
LOC_Os12g14440	16.3255	0.0281373	Jacalin-like lectin domain containing protein, putative, expressed
LOC_Os07g27810	16.2839	0.0174903	Protein of unknown function DUF1218 family protein.
LOC_Os10g28680	16.249	0.0153127	Protein of unknown function DUF581 family protein.
LOC_Os04g35390	16.2235	0.00602202	Hypothetical conserved gene.
LOC_Os03g18970	16.2188	0.0201582	Probable protein phosphatase 2C 33[Source:Uniprot/SWISSPROT;Acc:Q10MN6]
LOC_Os11g37700	16.1336	0.00771229	Similar to PDR-like ABC transporter.
LOC_Os04g36070	16.0936	0.00888189	Two-component response regulator ORR1[Source:Uniprot/SWISSPROT;Acc:Q2HWG4]
LOC_Os08g10150	16.0793	0.0407407	SHR5-receptor-like kinase, putative, expressed
LOC_Os02g34430	16.0217	0.0230346	serine/threonine-protein kinase, putative, expressed
LOC_Os12g40900	15.9961	0.00282106	Auxin-responsive protein IAA31[Source:Uniprot/SWISSPROT;Acc:P0C133]
LOC_Os09g23200	15.9562	0.0473959	Similar to myb-like DNA-binding domain, SHAQKYF class family protein.
LOC_Os11g18366	15.9499	0.0200093	Squalene cyclase domain containing protein.
LOC_Os04g01500	15.8648	0.036537	expressed protein
LOC_Os07g42520	15.7398	0.0167438	Plant disease resistance response protein family protein.
LOC_Os12g05600	15.6521	0.0363114	Alpha/beta hydrolase fold-1 domain containing protein.
LOC_Os05g40050	15.5684	0.0237925	Hypothetical conserved gene.
LOC_Os04g45340	15.4939	0.00205683	Similar to H0502G05.5 protein.
LOC_Os03g50970	15.4901	0.0437834	MAP65/ASE1 family protein.
LOC_Os12g06150	15.482	0.0385443	Protein of unknown function DUF623, plant domain containing protein.
LOC_Os06g01966	15.3929	0.00901338	Protein of unknown function DUF6, transmembrane domain containing protein.
LOC_Os01g07420	15.392	0.0108514	hydrolase, alpha/beta fold family protein, putative, expressed
LOC_Os01g68050	15.2754	0.0230523	Amino acid transporter, transmembrane domain containing protein.
LOC_Os12g40940	15.1904	0.0375747	Conserved hypothetical protein.
LOC_Os09g32470	15.1024	0.017991	membrane protein, putative, expressed
LOC_Os04g54930	15.0814	0.031667	ABC transporter, ATP-binding protein, putative, expressed
LOC_Os12g07160	15.0284	0.0272552	Protein of unknown function DUF869, plant family protein.
LOC_Os04g55280	15.0088	0.0267247	Similar to H0811D08.6 protein.
LOC_Os12g05330	15.0082	0.00122773	Adipose-regulatory protein, Seipin domain containing protein.
LOC_Os01g12000	14.94	0.00186928	Conserved hypothetical protein.
LOC_Os05g06110	14.9216	0.00830649	Villin-1 [Source:Projected from Arabidopsisthaliana (AT2G29890) UniProtKB/Swiss-Prot;Acc:O81643]
LOC_Os01g19480	14.9172	0.0156378	Galactose oxidase/kelch, beta-propeller domain containing protein.
LOC_Os08g17784	14.9062	0.030262	purple acid phosphatase, putative, expressed
LOC_Os01g42110	14.8372	0.0150961	Bidirectional sugar transporter SWEET6a[Source:Uniprot/SWISSPROT;Acc:Q8LR09]
LOC_Os12g07640	14.8061	0.00298092	Similar to OSMYB2.
LOC_Os07g41200	14.8042	0.0430234	Conserved hypothetical protein.
LOC_Os01g59150	14.6364	0.0261948	Tubulin beta-4 chain[Source:Uniprot/SWISSPROT;Acc:P45960]
LOC_Os01g58910	14.6062	0.0140622	Protein of unknown function DUF6, transmembrane domain containing protein.
LOC_Os02g46830	14.4983	0.0298023	Conserved hypothetical protein.
LOC_Os01g42520	14.3585	0.0497904	Protein of unknown function DUF642 domain containing protein.
LOC_Os12g02450	14.3103	0.0469451	OsWRKY64
LOC_Os12g08920	14.306	0.0096547	Similar to Peroxidase 43 precursor (EC 1.11.1.7) (Atperox P43).
LOC_Os02g01590	14.2454	9.05399e-49	Similar to Fructosyltransferase.
LOC_Os06g34390	14.2153	0.0327308	zinc finger, C3HC4 type domain containing protein, expressed
LOC_Os01g04300	14.198	0.0122269	(1,4)-beta-xylan endohydrolase, isoenzyme X-II (EC 3.2.1.8) (Fragment).
LOC_Os02g26670	14.1656	0.039938	Kelch-type beta propeller domain containing protein.
LOC_Os01g21960	14.0558	0.0144576	Similar to Ser Thr specific protein kinase-like protein.
LOC_Os07g09140	14.0346	0.0252506	Similar to JHL07K02.7 protein.
LOC_Os01g41720	14.0133	7.24122e-29	Mg2+ transporter protein, CorA-like/Zinc transport protein ZntB domain containing protein.
LOC_Os02g42740	13.9709	0.00848979	Similar to Membrane steroid binding protein 1 (AtMP1).
LOC_Os06g46920	13.8529	1.49586e-13	NAD(P)-binding domain containing protein.
LOC_Os09g07154	13.8221	0.0255963	Hypothetical protein.
LOC_Os06g17390	13.7977	0.042403	auxin-independent growth promoter protein, putative, expressed
LOC_Os07g30810	13.7913	0.0280057	Xanthine/uracil/vitamin C permease family protein.
LOC_Os10g27110	13.7174	0.0264845	Protein of unknown function DUF620 domain containing protein.
LOC_Os11g07460	13.49	0.00217769	PCF3; OsTCP19
LOC_Os06g15730	13.4227	4.27613e-21	expressed protein
LOC_Os01g24430	13.3965	0.0022566	Conserved hypothetical protein.
LOC_Os09g20850	13.3331	0.00720124	Similar to predicted protein.
LOC_Os08g10604	13.2324	0.00581039	Probable pectinesterase 8 [Source:Projected fromArabidopsis thaliana (AT1G05310) UniProtKB/Swiss-Prot;Acc:O23038]
LOC_Os02g40430	13.1483	0.0396043	Similar to OSIGBa0157A06.7 protein.
LOC_Os05g01140	13.1391	6.36344e-19	Jasmonate O-methyltransferase [Source:Projectedfrom Arabidopsis thaliana (AT1G19640) UniProtKB/Swiss-Prot;Acc:Q9AR07]
LOC_Os06g15680	13.0605	8.66101e-07	cytochrome P450 71A6, putative, expressed
LOC_Os06g35700	13.0178	0.0263171	reticuline oxidase-like protein precursor, putative, expressed
LOC_Os03g61620	12.9585	0.0133526	Conserved hypothetical protein.
LOC_Os08g38800	12.8705	0.00679425	Myb/SANT-like domain domain containing protein.
LOC_Os04g20330	12.8386	0.0078312	OscZOG1
LOC_Os07g09625	12.7756	0.0135746	expressed protein
LOC_Os04g38430	12.7543	0.0186227	Similar to H0523F07.12 protein.
LOC_Os05g40630	12.7484	1.09085e-14	DUF567 domain containing protein, putative, expressed
LOC_Os07g44920	12.7168	0.0139913	Similar to Dirigent protein.
LOC_Os01g22640	12.7124	0.0186248	GDSL-like lipase/acylhydrolase, putative, expressed
LOC_Os04g09540	12.6438	0.00737591	Similar to Acyl-protein thioesterase 2.
LOC_Os04g24110	12.5915	0.0315666	anthocyanin 3-O-beta-glucosyltransferase, putative, expressed
LOC_Os05g32110	12.527	0.0351526	COBRA-like protein 3[Source:Uniprot/SWISSPROT;Acc:Q60E70]
LOC_Os05g42070	12.4575	8.35486e-35	Similar to UDP glucosyltransferase-1.
LOC_Os10g23060	12.3907	0.0093785	expressed protein
LOC_Os08g10010	12.3014	0.00136583	Acyl-[acyl-carrier-protein] desaturase 7,chloroplastic [Source:Uniprot/SWISSPROT;Acc:Q6Z1I5]
LOC_Os06g36560	12.2021	0.0128897	Probable inositol oxygenase[Source:Uniprot/SWISSPROT;Acc:Q5Z8T3]
LOC_Os06g35960	12.1309	1.16526e-13	Similar to Heat stress transcription factor C-2b.
LOC_Os10g21670	12.1009	1.03856e-07	dehydration stress-induced protein, putative, expressed
LOC_Os06g08080	12.0926	0.0312663	inorganic H%2B pyrophosphatase, putative, expressed
LOC_Os11g03820	12.0621	0.00631512	D-mannose binding lectin family protein, expressed
LOC_Os10g38880	11.9467	0.00921668	Protein of unknown function DUF623, plant domain containing protein.
LOC_Os10g02100	11.8453	0.0166733	Major facilitator superfamily, general substrate transporter domain containing protein.
LOC_Os03g25440	11.8359	0.0334681	Protein of unknown function DUF679 family protein.
LOC_Os06g10750	11.7998	0.00991581	expressed protein
LOC_Os02g50900	11.7839	0.00605877	expressed protein
LOC_Os02g50340	11.7056	0.0263798	Membrane attack complex component/perforin/complement C9 family protein.
LOC_Os05g01380	11.7051	0.000346168	Similar to Polygalacturonase inhibiting protein 1.
LOC_Os07g32620	11.6953	0.0247306	anthocyanidin 5,3-O-glucosyltransferase, putative, expressed
LOC_Os06g09350	11.6167	0.021618	Conserved hypothetical protein.
LOC_Os03g17790	11.3736	3.51659e-11	Similar to Low-temperature induced protein lt101.2.
LOC_Os02g57140	11.3593	0.0235945	Protein of unknown function DUF3741 domain containing protein.
LOC_Os03g07120	11.2569	0.0387568	Protein of unknown function DUF620 family protein.
LOC_Os01g56450	11.1919	0.00290055	Protein of unknown function DUF567 family protein.
LOC_Os12g03040	11.1619	1.12088e-41	No apical meristem (NAM) protein domain containing protein.
LOC_Os06g46030	11.1616	0.00893765	Protein G1-like2[Source:Uniprot/SWISSPROT;Acc:Q652I1]
LOC_Os06g14670	11.0848	3.26078e-08	Similar to Typical P-type R2R3 Myb protein (Fragment).
LOC_Os12g04424	11.0685	0.0250761	Protein STRICTOSIDINE SYNTHASE-LIKE 2[Source:Projected from Arabidopsis thaliana (AT2G41290)UniProtKB/Swiss-Prot;Acc:Q9SLG8]
LOC_Os04g03180	10.9216	0.0154249	Leucine-rich repeat, N-terminal domain containing protein.
LOC_Os03g52630	10.8865	0.0356613	Endoglucanase 10[Source:Uniprot/SWISSPROT;Acc:Q84R49]
LOC_Os08g02300	10.8308	0.0222622	OsSWN2; NAC29
LOC_Os04g32800	10.816	0.0097927	Similar to OSIGBa0113L04.2 protein.
LOC_Os06g06780	10.8015	0.0211505	harpin-induced protein, putative, expressed
LOC_Os11g42800	10.735	0.0379514	Kinesin, motor domain domain containing protein.
LOC_Os08g07100	10.7326	0.00163961	Similar to Sesquiterpene synthase.
LOC_Os01g43580	10.6988	0.0325003	Similar to kinesin motor family protein.
LOC_Os02g21890	10.5962	0.0331002	Inactive protein FON2 SPARE1[Source:Uniprot/SWISSPROT;Acc:Q6Z6T2]
LOC_Os08g31200	10.4912	7.72704e-11	cytokinin-O-glucosyltransferase 2, putative, expressed
LOC_Os01g02870	10.4833	0.0290722	Similar to nodulin-like protein.
LOC_Os08g13420	10.4829	0.032183	S-domain receptor-like protein kinase, putative, expressed
LOC_Os02g51620	10.4705	0.00766583	glycosyl hydrolase family 3 protein, putative, expressed
LOC_Os03g19090	10.2981	0.00375486	Protein of unknown function DUF1645 family protein.
LOC_Os01g41000	10.2423	0.0430953	Similar to ZCW7.
LOC_Os06g22330	10.195	0.0303921	expressed protein
LOC_Os01g64250	10.1794	0.0135258	Hypothetical conserved gene.
LOC_Os12g38810	10.1429	0.00772405	Conserved hypothetical protein.
LOC_Os04g45750	10.1278	0.0431273	expressed protein
LOC_Os01g65460	10.1204	0.0154602	Beta-galactosidase 10 [Source:Projected fromArabidopsis thaliana (AT5G63810) UniProtKB/Swiss-Prot;Acc:Q9FN08]
LOC_Os02g41460	10.0576	0.0199067	DUF640 domain containing protein, putative, expressed
LOC_Os09g21120	10.0451	2.90243e-07	armadillo/beta-catenin repeat family protein, putative, expressed
LOC_Os02g01380	9.97969	0.03401	expressed protein
LOC_Os07g05365	9.95272	3.59609e-05	photosystem II 10 kDa polypeptide, chloroplast precursor, putative, expressed
LOC_Os04g26870	9.94932	0.0211917	Probable aldo-keto reductase 1[Source:Uniprot/SWISSPROT;Acc:Q0JE32]
LOC_Os09g09290	9.88109	0.006032	retrotransposon protein, putative, unclassified, expressed
LOC_Os06g36880	9.87334	0.00121429	Similar to Cysteine synthase (EC 4.2.99.8).
LOC_Os02g55400	9.8559	0.0148775	Similar to Plasma membrane H+-ATPase.
LOC_Os05g03070	9.76532	0.0233273	Similar to Phosphate/phosphoenolpyruvate translocator protein-like.
LOC_Os09g32080	9.70357	0.028297	Similar to Chitinase-like protein (EC 3.2.1.14).
LOC_Os01g11600	9.65862	5.10956e-21	Conserved hypothetical protein.
LOC_Os07g37350	9.65036	0.0348176	armadillo/beta-catenin repeat family protein, putative, expressed
LOC_Os08g36250	9.63458	0.00273366	expressed protein
LOC_Os12g16080	9.56002	0.00791046	expressed protein
LOC_Os12g30000	9.54393	0.0445021	Conserved hypothetical protein.
LOC_Os02g56510	9.47785	0.00846673	Phosphate transporter PHO1-2[Source:Uniprot/SWISSPROT;Acc:Q6K991]
LOC_Os06g09220	9.46901	0.0345352	Cytochrome P450 family protein.
LOC_Os06g06460	9.46132	0.026249	Similar to Histone H3.
LOC_Os09g15670	9.42915	1.99692e-29	Probable protein phosphatase 2C 68[Source:Uniprot/SWISSPROT;Acc:Q0J2L7]
LOC_Os06g37020	9.42694	0.0443857	Hypothetical conserved gene.
LOC_Os12g41780	9.33125	3.47454e-08	Glycosyl transferase, family 17 protein.
LOC_Os01g15320	9.31906	0.0315105	Rapid ALkalinization Factor family protein.
LOC_Os07g03810	9.31627	0.0079979	lectin-like receptor kinase 7, putative, expressed
LOC_Os05g34170	9.3077	0.0336417	Tubulin beta-6 chain[Source:Uniprot/SWISSPROT;Acc:Q76FS3]
LOC_Os04g32030	9.25099	0.0432477	heavy metal-associated domain containing protein, expressed
LOC_Os01g43590	9.24285	1.77365e-05	Heat stress transcription factor C-1a[Source:Uniprot/SWISSPROT;Acc:Q6VBA4]
LOC_Os01g71830	9.16712	0.0305837	OsGLN1
LOC_Os05g48150	9.14543	0.0138867	transposon protein, putative, unclassified, expressed
LOC_Os06g01960	9.12935	0.0118424	Hypothetical conserved gene.
LOC_Os12g43450	9.07516	0.00572237	thaumatin family domain containing protein, expressed
LOC_Os08g41890	9.06853	0.0230253	65-kDa microtubule-associated protein 8[Source:Projected from Arabidopsis thaliana (AT1G27920)UniProtKB/Swiss-Prot;Acc:Q9C7G0]
LOC_Os08g34240	9.00615	9.50528e-09	CAMK_KIN1/SNF1/Nim1_like.33 - CAMK includes calcium/calmodulin depedent protein kinases, expressed
LOC_Os10g21460	8.92014	0.00326552	expressed protein
LOC_Os11g13870	8.86322	0.0289247	plant-specific domain TIGR01627 family protein, expressed
LOC_Os09g37270	8.82418	0.0336293	Rop guanine nucleotide exchange factor 1[Source:Projected from Arabidopsis thaliana (AT4G38430)UniProtKB/Swiss-Prot;Acc:Q93ZY2]
LOC_Os07g32790	8.82052	0.000972052	ankyrin repeat domain containing protein, expressed
LOC_Os01g65480	8.7368	0.0218826	Heat shock protein DnaJ family protein.
LOC_Os03g45920	8.67525	0.0283293	Tubulin beta-8 chain[Source:Uniprot/SWISSPROT;Acc:Q76FS2]
LOC_Os01g18050	8.64519	0.0363866	Tubulin beta-1 chain[Source:Uniprot/SWISSPROT;Acc:Q43594]
LOC_Os06g01840	8.60817	0.0326	Similar to nodulin protein.
LOC_Os05g48650	8.56035	6.09713e-08	Similar to tumor-related protein-like.
LOC_Os02g41630	8.54128	0.0299526	Phenylalanine ammonia-lyase[Source:Uniprot/SWISSPROT;Acc:P14717]
LOC_Os08g01220	8.523	0.0411547	harpin-induced protein 1 domain containing protein, expressed
LOC_Os01g05820	8.51871	0.00244979	gamma-glutamyltranspeptidase 1 precursor, putative, expressed
LOC_Os07g48750	8.50959	0.0368878	Similar to Alpha-L-arabinofuranosidase C-terminus family protein, expressed.
LOC_Os09g34320	8.50848	0.0402389	expressed protein
LOC_Os02g34710	8.48535	0.0132655	Conserved hypothetical protein.
LOC_Os07g46950	8.46439	0.017606	ligA, putative, expressed
LOC_Os01g07170	8.4515	1.77519e-09	DNA-binding HORMA domain containing protein.
LOC_Os03g09910	8.45141	0.000639882	aminotransferase, classes I and II, domain containing protein, expressed
LOC_Os04g49980	8.43225	0.00447953	Late embryogenesis abundant (LEA) group 1 family protein.
LOC_Os05g44610	8.3689	0.00665005	Conserved hypothetical protein.
LOC_Os09g32730	8.357	0.0287326	Zinc finger, RING/FYVE/PHD-type domain containing protein.
LOC_Os08g34640	8.3408	0.0327315	Similar to Receptor-like protein kinase precursor (EC 2.7.1.37). Splice isoform INRPK1a.
LOC_Os12g41720	8.33526	0.0123685	OspPLAIIIζ
LOC_Os09g36680	8.30863	0.00946581	ribonuclease T2 family domain containing protein, expressed
LOC_Os01g48130	8.30709	0.0467401	no apical meristem protein, putative, expressed
LOC_Os07g09010	8.29157	2.88466e-09	Similar to nitrate and chloride transporter.
LOC_Os04g08390	8.23706	0.0398946	Leucine Rich Repeat family protein, expressed
LOC_Os04g59540	8.18869	0.00158975	Chaperonin Cpn60/TCP-1 family protein.
LOC_Os08g36630	8.13212	0.0252729	bifunctional monodehydroascorbate reductase and carbonic anhydrasenectarin-3 precursor, putative, expressed
LOC_Os06g19530	8.11787	0.0236819	Glucose/ribitol dehydrogenase family protein.
LOC_Os05g28520	8.09205	0.0277335	Similar to ATP binding protein.
LOC_Os03g51240	8.08866	0.0267786	Glycoside hydrolase, family 17 protein.
LOC_Os04g52370	8.0727	0.0434565	UTP--glucose-1-phosphate uridylyltransferase, putative, expressed
LOC_Os10g34480	8.06401	0.0213948	Cytochrome P450-like protein (CYP86B1).
LOC_Os03g17870	8.06366	0.0214873	Metallothionein-like protein 1B[Source:Uniprot/SWISSPROT;Acc:Q10N03]
LOC_Os04g36800	8.06055	0.034617	Similar to OSIGBa0140O07.8 protein.
LOC_Os06g43080	8.03311	0.0125323	expressed protein
LOC_Os11g04920	7.99872	0.0254032	Conserved hypothetical protein.
LOC_Os02g07700	7.99403	0.0384399	Conserved hypothetical protein.
LOC_Os06g03165	7.98761	4.92201e-06	expressed protein
LOC_Os01g01840	7.98384	2.43451e-06	Protein of unknown function DUF3778 domain containing protein.
LOC_Os02g55870	7.97645	0.0118396	heparanase-like protein precursor, putative, expressed
LOC_Os10g39420	7.9327	0.0358088	Calcium-dependent protein kinase isoform 1[Source:Uniprot/SWISSPROT;Acc:P53682]
LOC_Os01g63190	7.91862	0.0242864	Laccase-7 [Source:Uniprot/SWISSPROT;Acc:Q5N7B4]"
LOC_Os03g21960	7.86988	0.0423109	Similar to alanine--glyoxylate aminotransferase 2.
LOC_Os04g41680	7.86548	0.0174278	Chitinase 5 [Source:Uniprot/SWISSPROT;Acc:Q7Y1Z0]"
LOC_Os05g28730	7.82352	0.0252606	Similar to PIT1.
LOC_Os12g13910	7.82112	1.41216e-28	-
LOC_Os11g28310	7.79573	0.0205282	Similar to P21-Rho-binding domain containing protein.
LOC_Os12g41660	7.77509	1.50328e-05	expressed protein
LOC_Os12g26290	7.77096	0.00186119	Alpha-dioxygenase 1 [Source:Projected fromArabidopsis thaliana (AT3G01420) UniProtKB/Swiss-Prot;Acc:Q9SGH6]
LOC_Os06g13230	7.75254	0.0304757	expressed protein
LOC_Os06g08090	7.75205	0.0185475	heparanase-like protein precursor, putative, expressed
LOC_Os03g59040	7.73622	1.48157e-26	SQS
LOC_Os05g46480	7.70977	0.000120721	Late embryogenesis abundant protein, group 3[Source:Uniprot/SWISSPROT;Acc:P0C5A4]
LOC_Os05g05060	7.70381	0.0039223	expressed protein
LOC_Os08g37595	7.69972	1.25277e-12	Hypothetical conserved gene.
LOC_Os03g42600	7.67408	4.39684e-08	Conserved hypothetical protein.
LOC_Os02g17780	7.65961	0.00625171	Ent-copalyl diphosphate synthase 1, chloroplastic[Source:Uniprot/SWISSPROT;Acc:Q6ET36]
LOC_Os01g29150	7.59008	0.0128484	CYP734A6
LOC_Os03g19370	7.5847	0.018181	Conserved hypothetical protein.
LOC_Os02g13370	7.53678	0.00974899	expressed protein
LOC_Os01g03100	7.51575	0.0157398	Zinc finger, RING/FYVE/PHD-type domain containing protein.
LOC_Os02g48570	7.51504	0.00658285	peptide transporter PTR2, putative, expressed
LOC_Os03g04680	7.49843	0.00985555	Conserved hypothetical protein.
LOC_Os02g33670	7.49825	0.0256873	expressed protein
LOC_Os07g08390	7.41056	1.28114e-24	Protein of unknown function DUF506, plant family protein.
LOC_Os08g43320	7.39564	1.91809e-06	Peptidase S54, rhomboid domain containing protein.
LOC_Os02g09830	7.38223	0.0466706	OsbZIP16
LOC_Os04g02620	7.37697	0.009417	Glucose/ribitol dehydrogenase family protein.
LOC_Os05g51570	7.35612	0.0448475	Similar to C13 endopeptidase NP1 precursor.
LOC_Os03g21480	7.35472	1.51714e-05	Similar to Plant acid phosphatase family protein, expressed.
LOC_Os06g39880	7.3519	0.00242873	Cytochrome P450 734A4[Source:Uniprot/SWISSPROT;Acc:Q69XM6]
LOC_Os08g40180	7.34591	0.022794	3-hydroxy-3-methylglutaryl-coenzyme A reductase, putative, expressed
LOC_Os09g08160	7.28799	0.00777572	Protein of unknown function DUF247, plant family protein.
LOC_Os01g68650	7.18972	0.00475925	Protein of unknown function DUF506, plant family protein.
LOC_Os03g43410	7.06726	0.0151361	Auxin-responsive protein IAA12[Source:Uniprot/SWISSPROT;Acc:Q75GK1]
LOC_Os06g44610	6.99832	0.0151717	CASP-like protein 2C1[Source:Uniprot/SWISSPROT;Acc:Q67W83]
LOC_Os03g52370	6.98167	0.019265	Conserved hypothetical protein.
LOC_Os07g33580	6.90603	0.00841781	Similar to taxane 10-beta-hydroxylase.
LOC_Os01g60850	6.8674	0.000204912	Protein of unknown function DUF641, plant domain containing protein.
LOC_Os08g02180	6.82141	4.39345e-09	Conserved hypothetical protein.
LOC_Os03g08360	6.81891	0.0130975	3-ketoacyl-CoA synthase 10 [Source:Projected fromArabidopsis thaliana (AT2G26250) UniProtKB/Swiss-Prot;Acc:Q570B4]
LOC_Os02g21090	6.81771	0.0310941	CPuORF33 - conserved peptide uORF-containing transcript, expressed
LOC_Os04g52890	6.75257	0.0183674	ATBAG1, putative, expressed
LOC_Os01g27449	6.69507	1.76991e-08	Hypothetical gene.
LOC_Os01g02570	6.68282	0.0153417	Similar to Receptor-like kinase.
LOC_Os03g51580	6.6498	0.0309913	helix-loop-helix DNA-binding domain containing protein, expressed
LOC_Os07g35280	6.63446	0.0317153	Protein of unknown function DUF26 domain containing protein.
LOC_Os02g11680	6.63194	0.0468036	glucosyltransferase, putative, expressed
LOC_Os05g40384	6.57615	0.00497772	Cytochrome P450 714D1[Source:Uniprot/SWISSPROT;Acc:Q5KQH7]
LOC_Os05g44810	6.57232	0.0040714	Auxin-responsive protein IAA18[Source:Uniprot/SWISSPROT;Acc:Q5W670]
LOC_Os08g05520	6.5684	0.0265565	OsMYB103L; CEF1
LOC_Os06g19380	6.54926	0.0103124	Similar to transporter-related.
LOC_Os06g12610	6.46688	0.0167994	Probable auxin efflux carrier component 1c[Source:Uniprot/SWISSPROT;Acc:Q67UL3]
LOC_Os05g37830	6.43332	0.0410171	Conserved hypothetical protein.
LOC_Os06g10170	6.41931	0.0343281	flavin-containing monooxygenase family protein, putative, expressed
LOC_Os11g35310	6.41745	0.00581286	Phytosulfokine family protein.
LOC_Os09g34920	6.36426	0.0183873	Glycoside hydrolase, family 29 (alpha-L-fucosidase) protein.
LOC_Os04g32510	6.35779	0.0376318	LAX2; Gnp4
LOC_Os03g36960	6.35452	0.012932	Conserved hypothetical protein.
LOC_Os04g39430	6.34307	0.0108889	Cytochrome P450 724B1[Source:Uniprot/SWISSPROT;Acc:Q6F4F5]
LOC_Os08g04480	6.33812	0.010955	Similar to Protein LRP16.
LOC_Os05g19030	6.33808	0.019221	expressed protein
LOC_Os03g56430	6.29015	0.0412309	Conserved hypothetical protein.
LOC_Os06g22919	6.28559	0.00436677	DEFL9 - Defensin and Defensin-like DEFL family, expressed
LOC_Os08g30020	6.28508	0.0148195	membrane protein, putative, expressed
LOC_Os04g27790	6.28507	7.70979e-05	OsTPS24
LOC_Os07g38290	6.26714	0.00141721	Cupredoxin domain containing protein.
LOC_Os03g27230	6.23989	0.0421301	Similar to Phospho-2-dehydro-3-deoxyheptonate aldolase 1, chloroplastic.
LOC_Os10g35070	6.22045	1.19401e-23	alpha-galactosidase precursor, putative, expressed
LOC_Os01g03720	6.17356	0.0317719	MYB family transcription factor, putative, expressed
LOC_Os06g10560	6.12053	0.00442264	Hypothetical conserved gene.
LOC_Os07g33480	6.09489	4.46496e-05	Similar to taxane 10-beta-hydroxylase.
LOC_Os01g65790	6.09336	0.00963028	Similar to Pectin methylesterase-like protein.
LOC_Os11g39290	6.0845	0.0129768	Similar to Leucine Rich Repeat family protein, expressed.
LOC_Os06g47620	6.05802	0.0442998	IAA-amino acid hydrolase ILR1-like 6[Source:Uniprot/SWISSPROT;Acc:Q5Z678]
LOC_Os07g48420	6.043	0.0418366	expressed protein
LOC_Os04g57970	6.04187	0.0301486	Similar to H0101F08.4 protein.
LOC_Os03g48780	6.04067	3.84829e-07	Germin-like protein 3-6[Source:Uniprot/SWISSPROT;Acc:Q851K1]
LOC_Os03g14420	6.03417	0.00221657	cytochrome P450, putative, expressed
LOC_Os02g49920	6.03092	0.0153744	Similar to 3-ketoacyl-CoA synthase.
LOC_Os01g62760	5.98141	4.43545e-29	Probable protein phosphatase 2C 9[Source:Uniprot/SWISSPROT;Acc:Q5N9N2]
LOC_Os03g48235	5.97577	3.05878e-05	expressed protein
LOC_Os06g30920	5.97446	4.35799e-06	expressed protein
LOC_Os09g34330	5.9729	0.0196806	Helix-loop-helix DNA-binding domain containing protein.
LOC_Os08g45030	5.95932	9.04755e-29	ABC transporter B family member 1 [Source:Projectedfrom Arabidopsis thaliana (AT2G36910) UniProtKB/Swiss-Prot;Acc:Q9ZR72]
LOC_Os03g51150	5.94619	0.0192528	expressed protein
LOC_Os06g11990	5.93133	0.038131	C2 calcium-dependent membrane targeting domain containing protein.
LOC_Os05g44630	5.92761	0.0179999	IQ calmodulin-binding motif family protein, putative, expressed
LOC_Os01g71220	5.92134	0.0192321	Conserved hypothetical protein.
LOC_Os11g30500	5.88969	0.000197477	Similar to HVA22 protein.
LOC_Os01g67190	5.83913	0.0253468	Similar to Ribonuclease 2.
LOC_Os11g17504	5.82053	0.0311345	Similar to Endo-1,3
LOC_Os05g51160	5.78476	0.0210103	Myb transcription factor, putative, expressed
LOC_Os08g39860	5.78411	0.0407662	Beta-glucosidase 27[Source:Uniprot/SWISSPROT;Acc:Q84YK7]
LOC_Os10g21860	5.77937	0.00164213	Conserved hypothetical protein.
LOC_Os03g19270	5.77432	3.14914e-05	universal stress protein domain containing protein, putative, expressed
LOC_Os03g14270	5.75461	0.0242757	DUF260 domain containing protein, putative, expressed
LOC_Os01g42860	5.7347	0.0326068	Similar to Substilin /chymotrypsin-like inhibitor (Proteinase inhibitor).
LOC_Os02g11770	5.73248	0.0334032	expressed protein
LOC_Os11g02424	5.70956	0.0315688	Similar to nonspecific lipid-transfer protein 3.
LOC_Os04g51410	5.70107	4.62041e-17	Similar to OSIGBa0118P15.3 protein.
LOC_Os03g31750	5.69601	0.00155254	Similar to Pyruvate, phosphate dikinase 2.
LOC_Os01g08810	5.67652	0.000559471	Cytochrome P450 family protein.
LOC_Os06g13720	5.67054	0.0304714	Pyruvate dehydrogenase E1 component subunit alpha-2, mitochondrial [Source:Uniprot/SWISSPROT;Acc:Q654V6]
LOC_Os07g40300	5.65917	0.0291529	ZFP207
LOC_Os05g32960	5.64383	0.0408542	Conserved hypothetical protein.
LOC_Os04g54230	5.6279	8.80501e-10	Similar to H0315F07.10 protein.
LOC_Os10g01500	5.62731	0.000783016	Hypothetical conserved gene.
LOC_Os05g33840	5.6266	0.0126	1-deoxy-D-xylulose-5-phosphate synthase 1,chloroplastic [Source:Uniprot/SWISSPROT;Acc:O22567]
LOC_Os10g03850	5.5872	1.44908e-06	OsFbx352
LOC_Os02g10730	5.56713	4.7057e-23	Conserved hypothetical protein.
LOC_Os03g19220	5.55874	0.0488193	Lg106-like family protein.
LOC_Os06g03800	5.53203	0.0375738	Ankyrin repeat domain containing protein.
LOC_Os03g64230	5.52624	0.0258145	expressed protein
LOC_Os08g07080	5.51429	0.000384699	Similar to Sesquiterpene synthase.
LOC_Os05g28740	5.49759	2.62403e-12	UspA domain containing protein.
LOC_Os10g31780	5.47805	7.51647e-05	Similar to Brn1-like protein.
LOC_Os06g08470	5.4677	0.00957294	expressed protein
LOC_Os10g35040	5.42554	0.0115581	Similar to Protein kinase domain containing protein, expressed.
LOC_Os05g38120	5.33752	0.0210818	Similar to Homeodomain protein JUBEL2.
LOC_Os09g29390	5.33314	0.0428056	Cupredoxin domain containing protein.
LOC_Os10g41040	5.33009	0.00955609	ternary complex factor MIP1, putative, expressed
LOC_Os06g05630	5.30837	0.0175889	Similar to mRNA, clone: RTFL01-05-E01.
LOC_Os02g10500	5.30518	0.00702814	expressed protein
LOC_Os04g34580	5.28684	0.00598249	Monooxygenase, FAD-binding domain containing protein.
LOC_Os09g27010	5.27004	1.1913e-06	Protein kinase, core domain containing protein.
LOC_Os06g19540	5.26659	0.0387577	Similar to H0207B04.1 protein.
LOC_Os10g36848	5.25868	0.000905624	OsCAld5H1; F5H1; CYP85A5
LOC_Os09g25900	5.25657	0.0476543	Glycosyl transferase, family 2 domain containing protein.
LOC_Os02g57740	5.22287	0.000551863	expressed protein
LOC_Os03g36110	5.21976	0.00321454	expressed protein
LOC_Os01g62770	5.21047	3.61844e-08	Conserved hypothetical protein.
LOC_Os05g15770	5.20441	0.00406236	Similar to Glycosyl hydrolases family 18.
LOC_Os10g25150	5.18963	7.81885e-05	Conserved hypothetical protein.
LOC_Os02g48900	5.18567	0.00105993	aspartic proteinase nepenthesin-1 precursor, putative, expressed
LOC_Os10g33190	5.15993	4.59724e-08	expressed protein
LOC_Os03g11420	5.12869	0.0430691	Beta-glucosidase 6[Source:Uniprot/SWISSPROT;Acc:Q8L7J2]
LOC_Os10g40990	5.12859	0.000129403	flavonol synthase/flavanone 3-hydroxylase, putative, expressed
LOC_Os02g09490	5.12426	0.0323738	Cinnamyl alcohol dehydrogenase 2[Source:Uniprot/SWISSPROT;Acc:Q6ZHS4]
LOC_Os02g50740	5.10105	0.0166757	WD-40 repeat containing protein.
LOC_Os12g37600	5.08736	0.00177375	Phospholipid/glycerol acyltransferase domain containing protein.
LOC_Os01g50720	5.07829	0.0272074	Similar to Transcription factor MYB86 (Myb-related protein 86) (AtMYB86) (Myb homolog 4) (AtMyb4).
LOC_Os06g49880	4.98988	0.00752242	B-box zinc finger family protein, putative, expressed
LOC_Os01g66610	4.97717	0.0409809	Serine/threonine protein kinase-related domain containing protein.
LOC_Os07g47400	4.97341	4.20858e-05	SRC2 protein, putative, expressed
LOC_Os11g14570	4.96913	0.0158541	expressed protein
LOC_Os03g30530	4.94642	0.0067748	Conserved hypothetical protein.
LOC_Os06g08830	4.91886	0.00157028	UDP-glucoronosyl and UDP-glucosyl transferase, putative, expressed
LOC_Os07g05940	4.88262	5.79572e-06	OsNCED4
LOC_Os02g52780	4.87403	3.66964e-18	Similar to Abscisic acid responsive elements-binding factor (ABA-responsive element binding protein 2) (AREB2).
LOC_Os03g52040	4.86402	0.0207057	Similar to Serine carboxypeptidase.
LOC_Os03g30130	4.84849	0.0168147	phospholipase C, putative, expressed
LOC_Os06g33720	4.78073	0.00504209	Flavin-containing monooxygenase FMO family protein.
LOC_Os07g02460	4.75974	5.68452e-08	Hypothetical protein.
LOC_Os11g17480	4.74759	0.0161651	retrotransposon protein, putative, Ty1-copia subclass, expressed
LOC_Os01g19820	4.73078	0.00104329	universal stress protein domain containing protein, putative, expressed
LOC_Os07g36230	4.7199	0.0150537	BTBN15 - Bric-a-Brac, Tramtrack, Broad Complex BTB domain with non-phototropic hypocotyl 3 NPH3 and coiled-coil domains, expressed
LOC_Os12g40260	4.70458	2.50867e-07	WD-40 repeat family protein, putative, expressed
LOC_Os01g32460	4.70456	0.0383027	RH2
LOC_Os06g23114	4.70167	0.0257852	Copper amine oxidase family protein.
LOC_Os01g19390	4.64509	0.0189564	Hypothetical conserved gene.
LOC_Os02g04810	4.64424	0.000406689	Similar to Auxin response factor 5.
LOC_Os03g40540	4.61655	2.99068e-10	Cytochrome P450 85A1[Source:Uniprot/SWISSPROT;Acc:Q8GSQ1]
LOC_Os09g24590	4.6162	1.11068e-05	Conserved hypothetical protein.
LOC_Os04g33240	4.59777	0.00843697	Similar to Stem secoisolariciresinol dehydrogenase (Fragment).
LOC_Os01g17160	4.59723	0.00191869	OsSubt1 - Putative Subtilisin homologue, expressed
LOC_Os06g10880	4.59446	0.00202885	Similar to Abscisic acid responsive elements-binding factor (ABA-responsive element binding protein 1) (AREB1).
LOC_Os08g34700	4.58865	8.80601e-05	Similar to GDU1.
LOC_Os05g42190	4.56715	0.023271	Similar to Flavoprotein wrbA (Trp repressor binding protein).
LOC_Os12g16690	4.55751	0.00639768	Zinc finger, RING/FYVE/PHD-type domain containing protein.
LOC_Os06g40818	4.55216	0.0215243	aspartic proteinase, putative, expressed
LOC_Os07g47100	4.54982	2.5762e-14	OsNHX1
LOC_Os04g38410	4.54901	0.0301209	Similar to Chlorophyll a/b-binding protein CP24, photosystem II (Fragment).
LOC_Os02g33090	4.54611	0.0408765	Similar to OSIGBa0134P10.7 protein.
LOC_Os06g30640	4.5273	0.00225499	Cytochrome P450 family protein.
LOC_Os02g51280	4.51265	0.0471567	OsTCP5
LOC_Os11g20179	4.50794	0.0173024	Conserved hypothetical protein.
LOC_Os03g11550	4.48669	4.6888e-21	Ninja-family protein Os03g0214200[Source:Uniprot/SWISSPROT;Acc:Q10Q07]
LOC_Os12g29580	4.47982	0.0453556	Similar to H0321H01.14 protein.
LOC_Os11g17720	4.47218	0.0169378	plant protein of unknown function domain containing protein, expressed
LOC_Os02g36220	4.46746	0.024924	Ent-pimara-8(14),15-diene synthase[Source:Uniprot/SWISSPROT;Acc:Q6Z5J6]
LOC_Os11g30910	4.45728	0.0323658	Similar to Sulfotransferase domain containing protein, expressed.
LOC_Os12g36680	4.4532	0.0264512	Conserved hypothetical protein.
LOC_Os05g12410	4.45104	0.029884	BURP domain-containing protein 6[Source:Uniprot/SWISSPROT;Acc:Q6I5B2]
LOC_Os03g59240	4.44217	0.00295592	carboxyl-terminal peptidase, putative, expressed
LOC_Os04g38220	4.44131	0.0095358	Similar to Monosaccharide transporter 1.
LOC_Os10g40290	4.4342	0.0226214	Similar to Pectinacetylesterase.
LOC_Os10g02340	4.43188	0.0220376	peptide transporter PTR2, putative, expressed
LOC_Os08g38710	4.42183	1.04292e-15	OsAkaGal
LOC_Os08g36540	4.3949	0.0261879	Peptidase aspartic, catalytic domain containing protein.
LOC_Os01g40094	4.39094	1.2839e-19	Similar to Protein phosphatase 2C.
LOC_Os03g26910	4.38678	4.23747e-10	uncharacterized glycosyl hydrolase Rv2006/MT2062, putative, expressed
LOC_Os01g55280	4.38359	0.00556578	OsMY1
LOC_Os01g43090	4.38109	0.00190452	Similar to IN2-2 protein.
LOC_Os12g12514	4.37846	0.0296508	Similar to 2-alkenal reductase.
LOC_Os03g55990	4.36324	4.10401e-05	Similar to Homeodomain-leucine zipper protein interfascicular fiberless 1 (Revoluta).
LOC_Os07g13370	4.35241	0.00737158	Conserved hypothetical protein.
LOC_Os12g13550	4.34581	0.00802052	NBS-LRR disease resistance protein, putative, expressed
LOC_Os02g37700	4.32421	0.0080213	lecithin%3Acholesterol acyltransferase, putative, expressed
LOC_Os07g07340	4.32235	0.0404859	Similar to 3-glucanase.
LOC_Os12g02040	4.31867	0.0474665	hypoxia-responsive family protein, putative, expressed
LOC_Os05g46610	4.30017	0.0204765	myb-like DNA-binding domain containing protein, putative, expressed
LOC_Os03g63760	4.29684	0.00568235	glycosyl hydrolases family 16, putative, expressed
LOC_Os07g30610	4.2742	4.30452e-05	UDP-glucuronosyl/UDP-glucosyltransferase family protein.
LOC_Os03g53520	4.27246	0.00914908	Conserved hypothetical protein.
LOC_Os02g06290	4.26044	0.0398004	Similar to senescence-associated protein DIN1.
LOC_Os02g13800	4.2459	6.50865e-10	Heat stress transcription factor C-2a[Source:Uniprot/SWISSPROT;Acc:Q6EUG4]
LOC_Os03g53800	4.24527	0.0491932	periplasmic beta-glucosidase precursor, putative, expressed
LOC_Os05g35594	4.23959	0.000105516	TGF-beta receptor, type I/II extracellular region family protein.
LOC_Os08g36220	4.23905	0.00129287	Hypothetical conserved gene.
LOC_Os05g48200	4.21831	1.15139e-05	OsNADH-GOGAT2
LOC_Os02g12460	4.21181	0.018518	expressed protein
LOC_Os07g13770	4.19123	0.00191831	UDP-glucoronosyl and UDP-glucosyl transferase domain containing protein, expressed
LOC_Os03g20760	4.16009	0.0251481	LTPL66 - Protease inhibitor/seed storage/LTP family protein precursor, expressed
LOC_Os02g43940	4.15524	9.14889e-09	Similar to Dehydration responsive element binding protein 2B (DREB2B protein).
LOC_Os05g02070	4.15301	0.0359427	Metallothionein-like protein 2C[Source:Uniprot/SWISSPROT;Acc:A3AZ88]
LOC_Os03g42070	4.14838	0.0280841	CycD5;1
LOC_Os05g41910	4.13694	0.00490872	Conserved hypothetical protein.
LOC_Os01g46970	4.13628	1.07258e-11	OSBZ8.
LOC_Os04g33630	4.13013	0.0159229	Ferredoxin-3, chloroplastic [Source:Projected fromArabidopsis thaliana (AT2G27510) UniProtKB/Swiss-Prot;Acc:Q9ZQG8]
LOC_Os08g04430	4.1249	1.91723e-07	Conserved hypothetical protein.
LOC_Os01g16810	4.12067	0.00564654	R2R3-type MYB transcription factor, Sugar partitioning into anther
LOC_Os01g03740	4.09098	0.00978341	Endonuclease 2 [Source:Projected from Arabidopsisthaliana (AT1G68290) UniProtKB/Swiss-Prot;Acc:Q9C9G4]
LOC_Os10g23050	4.05539	0.00295	helix-loop-helix DNA-binding protein, putative, expressed
LOC_Os02g35660	4.05506	0.0382152	Similar to BHLH transcription factor.
LOC_Os01g65700	4.04484	0.0178536	Plant disease resistance response protein domain containing protein.
LOC_Os02g32450	4.04286	0.00418344	Conserved hypothetical protein.
LOC_Os03g63074	4.04127	0.0300146	Similar to Phytase.
LOC_Os05g04120	4.02916	0.00231802	Ferroporti-1 domain containing protein.
LOC_Os04g54300	4.0243	9.07864e-13	wound induced protein, putative, expressed
LOC_Os06g47220	4.02085	0.0460181	Protein of unknown function DUF3511 domain containing protein.
LOC_Os01g04380	4.00524	0.0323523	16.9 kDa class I heat shock protein 2[Source:Uniprot/SWISSPROT;Acc:Q943E6]
LOC_Os05g33960	4.00106	0.0110238	peptide transporter PTR2, putative, expressed
LOC_Os01g55340	4.00027	0.00716912	OsDof-6; OsDof5
LOC_Os08g03630	3.99866	0.0080898	AMP-dependent synthetase/ligase domain containing protein.
LOC_Os05g39250	3.99693	0.00263744	Phosphatidylethanolamine-binding protein PEBP domain containing protein.
LOC_Os10g33990	3.98705	4.08071e-06	Hypothetical conserved gene.
LOC_Os02g35940	3.98363	0.0471672	gibberellin receptor GID1L2, putative, expressed
LOC_Os10g38140	3.98027	0.0395424	Similar to Glutathione S-transferase GSTU31 (Fragment).
LOC_Os01g73110	3.97975	2.71699e-05	expressed protein
LOC_Os03g55770	3.97143	0.00650924	Conserved hypothetical protein.
LOC_Os03g11340	3.96443	0.0397642	leucine-rich repeat resistance protein, putative, expressed
LOC_Os06g49970	3.96344	0.0473993	Alpha-amylase isozyme 2A[Source:Uniprot/SWISSPROT;Acc:Q0D9J1]
LOC_Os05g08570	3.95941	0.00303163	Auxin-responsive protein IAA15[Source:Uniprot/SWISSPROT;Acc:Q6AT10]
LOC_Os06g15170	3.94433	0.0018147	Similar to Very-long-chain fatty acid condensing enzyme CUT1.
LOC_Os02g09810	3.94347	4.34942e-05	Similar to Amino acid transporter-like protein.
LOC_Os01g61010	3.93506	2.17901e-10	nodulin, putative, expressed
LOC_Os08g44590	3.93107	5.86666e-10	gibberellin 20 oxidase 2, putative, expressed
LOC_Os02g16909	3.92072	0.00429804	dynein light chain type 1 domain containing protein, expressed
LOC_Os10g03320	3.90957	0.000324835	UDP-glucoronosyl and UDP-glucosyl transferase domain containing protein, expressed
LOC_Os11g48000	3.89858	0.00641382	Similar to Transcriptional regulator SUPERMAN.
LOC_Os08g38020	3.88757	0.0469698	OsbZIP67
LOC_Os07g40290	3.88656	0.000213746	Probable indole-3-acetic acid-amido synthetaseGH3.8 [Source:Uniprot/SWISSPROT;Acc:Q0D4Z6]
LOC_Os01g38610	3.87852	0.000278761	Hypothetical conserved gene.
LOC_Os03g60810	3.86867	0.00152612	Resistance protein candidate (Fragment).
LOC_Os08g34380	3.85789	0.0395214	COE1
LOC_Os07g44180	3.85544	0.00137536	Hydrophobic protein LTI6A[Source:Uniprot/SWISSPROT;Acc:Q8H5T6]
LOC_Os09g25100	3.85248	0.000208487	Similar to CBL-interacting protein kinase 14.
LOC_Os05g29790	3.8505	0.000491516	Similar to Pectinesterase.
LOC_Os09g25570	3.84332	0.000614176	aspartic proteinase, putative, expressed
LOC_Os04g24600	3.8406	0.0491578	cysteine proteinase 1 precursor, putative, expressed
LOC_Os07g12630	3.83898	0.000332568	transcription elongation factor protein, putative, expressed
LOC_Os05g03920	3.81114	1.89249e-12	Hypothetical conserved gene.
LOC_Os01g39110	3.80959	0.00135428	Zinc finger, C2H2-type domain containing protein.
LOC_Os02g14430	3.78779	0.0201734	Similar to Peroxidase 2 (Fragment).
LOC_Os01g62780	3.77054	3.55321e-14	Hypothetical conserved gene.
LOC_Os01g05064	3.76134	0.021446	Conserved hypothetical protein.
LOC_Os10g35644	3.7525	0.00108305	Similar to predicted protein.
LOC_Os03g60509	3.7494	0.0420053	Chalcone--flavonone isomerase[Source:Uniprot/SWISSPROT;Acc:Q84T92]
LOC_Os03g53150	3.74089	0.0130816	Auxin-responsive protein IAA13[Source:Uniprot/SWISSPROT;Acc:Q10D34]
LOC_Os05g25784	3.73323	0.0380261	expressed protein
LOC_Os08g37580	3.71938	0.000402899	Homeobox-leucine zipper protein HOX20[Source:Uniprot/SWISSPROT;Acc:Q6Z248]
LOC_Os04g58030	3.70383	0.00362074	Conserved hypothetical protein.
LOC_Os03g26490	3.6986	0.0433127	expressed protein
LOC_Os06g46460	3.6821	3.68194e-07	expressed protein
LOC_Os03g59340	3.67765	0.0304816	Probable cellulose synthase A catalytic subunit 2[UDP-forming] [Source:Uniprot/SWISSPROT;Acc:Q84M43]
LOC_Os11g06590	3.66931	0.0125936	alcohol dehydrogenase GroES-like domain containing protein, expressed
LOC_Os03g11650	3.66598	0.0101156	Microtubule-associated protein 70-4[Source:Uniprot/SWISSPROT;Acc:Q10PZ6]
LOC_Os07g05370	3.65082	0.000314162	TKL_IRAK_CrRLK1L-1.15 - The CrRLK1L-1 subfamily has homology to the CrRLK1L homolog, expressed
LOC_Os08g29809	3.63747	0.000933161	NB-ARC domain containing protein.
LOC_Os08g02030	3.63737	0.0320534	Transferase domain containing protein.
LOC_Os04g53750	3.63711	8.47654e-08	retrotransposon protein, putative, Ty3-gypsy subclass, expressed
LOC_Os08g37020	3.63503	1.57709e-05	Conserved hypothetical protein.
LOC_Os01g45760	3.62578	0.0217532	OsYUCCA1
LOC_Os01g35330	3.62331	9.17801e-09	circumsporozoite protein precursor, putative, expressed
LOC_Os09g26620	3.61925	0.00194752	Dormancyauxin associated family protein.
LOC_Os03g61780	3.61871	0.000210693	glucan endo-1,3-beta-glucosidase-related, putative, expressed
LOC_Os05g46510	3.61268	0.0374763	Pectin lyase fold/virulence factor domain containing protein.
LOC_Os07g48550	3.59723	6.05047e-06	no apical meristem protein, putative, expressed
LOC_Os01g16370	3.59453	0.047644	NBS-LRR type disease resistance protein, putative, expressed
LOC_Os04g59020	3.56591	0.0209863	Vacuolar iron transporter homolog 5[Source:Uniprot/SWISSPROT;Acc:Q7XTL7]
LOC_Os02g09400	3.55902	0.0457166	Cytochrome P450 family protein.
LOC_Os09g39430	3.55347	0.0334368	Hypothetical conserved gene.
LOC_Os08g33100	3.54424	0.0251423	Probable histone H2A.3[Source:Uniprot/SWISSPROT;Acc:Q84NJ4]
LOC_Os07g20135	3.54334	0.0275099	Hypothetical protein.
LOC_Os06g11980	3.53281	1.79318e-06	DUF581 domain containing protein, expressed
LOC_Os03g57640	3.53179	9.15065e-05	gibberellin receptor GID1L2, putative, expressed
LOC_Os07g35500	3.52258	0.0277836	mucin-associated surface protein, putative, expressed
LOC_Os08g28870	3.50673	0.00288251	Similar to Leucine-rich receptor-like protein kinase.
LOC_Os10g02220	3.5012	0.0477577	Similar to Nitrate transporter (Fragment).
LOC_Os08g01910	3.49983	3.67806e-05	Protein of unknown function DUF1442 domain containing protein.
LOC_Os02g06380	3.49238	0.00996	Uncharacterized plant-specific domain 01627 containing protein.
LOC_Os03g33090	3.49011	0.0121465	DUF260 domain containing protein, putative, expressed
LOC_Os12g41090	3.48412	0.0149629	CAMK_KIN1/SNF1/Nim1_like.38 - CAMK includes calcium/calmodulin depedent protein kinases, expressed
LOC_Os09g21450	3.47754	0.0370133	Cyclin-D2-1 [Source:Uniprot/SWISSPROT;Acc:Q0J233]"
LOC_Os01g04580	3.47272	0.0241599	Serine/threonine protein kinase domain containing protein.
LOC_Os08g31140	3.47219	0.0456869	heavy metal-associated domain containing protein, expressed
LOC_Os01g44110	3.47192	0.0383915	Similar to Ser Thr specific protein kinase-like protein.
LOC_Os02g06400	3.46772	0.0141942	growth regulator related protein, putative, expressed
LOC_Os01g01520	3.46714	0.0046028	Transferase family protein.
LOC_Os06g20920	3.46651	0.0151536	SAM dependent carboxyl methyltransferase family protein.
LOC_Os02g52830	3.45957	0.0446795	Lipase, class 3 family protein.
LOC_Os12g42860	3.45207	0.00169682	2-aminoethanethiol dioxygenase, putative, expressed
LOC_Os03g28170	3.45002	0.0166914	Mannose-binding lectin domain containing protein.
LOC_Os01g48960	3.44493	1.07218e-05	glutamate synthase, chloroplast precursor, putative, expressed
LOC_Os07g27350	3.43653	8.00537e-06	atuA, putative, expressed
LOC_Os04g37550	3.43108	0.00683078	Peptidase A1 domain containing protein.
LOC_Os03g25790	3.4289	0.00670112	glycosyl hydrolases family 17 protein, expressed
LOC_Os08g15070	3.42607	0.0284454	Similar to GDU1.
LOC_Os01g03330	3.42233	0.00969241	Proteinase inhibitor I12, Bowman-Birk family protein.
LOC_Os07g48680	3.41886	7.38413e-06	Zinc finger, RING/FYVE/PHD-type domain containing protein.
LOC_Os09g35890	3.41781	0.0267393	Kinesin-like protein KIN-7J[Source:Uniprot/SWISSPROT;Acc:Q651Z7]
LOC_Os06g10600	3.41295	0.0316999	Similar to Homeodomain protein HOX3.
LOC_Os03g60580	3.40179	0.00116529	Actin-depolymerizing factor 3[Source:Uniprot/SWISSPROT;Acc:Q84TB6]
LOC_Os07g48460	3.39283	0.0476886	stress responsive protein, putative, expressed
LOC_Os03g30519	3.38872	4.35207e-08	expressed protein
LOC_Os12g23280	3.38504	0.0295662	Similar to Barley stem rust resistance protein.
LOC_Os06g36070	3.38281	0.00737481	Conserved hypothetical protein.
LOC_Os10g22039	3.37672	0.0450519	mitochondrial import inner membrane translocase subunit Tim17, putative, expressed
LOC_Os08g32520	3.37313	0.00380925	Conserved hypothetical protein.
LOC_Os11g03240	3.37002	0.00169375	MATE efflux family protein, putative, expressed
LOC_Os02g57280	3.36603	7.80104e-16	Similar to Brown planthopper-induced resistance protein 1.
LOC_Os02g44680	3.35864	0.00912571	Purine-uracil permease NCS1 [Source:Projected fromArabidopsis thaliana (AT5G03555) UniProtKB/Swiss-Prot;Acc:Q9LZD0]
LOC_Os01g48800	3.3568	0.0265139	Protein of unknown function DUF250 domain containing protein.
LOC_Os03g26870	3.35599	2.44648e-06	SRWD5
LOC_Os08g34280	3.34443	0.0379887	Similar to Cinnamoyl-CoA reductase.
LOC_Os07g13780	3.34196	0.042451	UDP-glucuronosyl/UDP-glucosyltransferase domain containing protein.
LOC_Os12g03110	3.3323	0.0105628	Mini zinc finger protein 2[Source:Uniprot/SWISSPROT;Acc:B9GBM3]
LOC_Os11g03840	3.32062	0.0415903	D-mannose binding lectin family protein, expressed
LOC_Os07g13810	3.31712	0.00851852	UDP-glucuronosyl/UDP-glucosyltransferase family protein.
LOC_Os08g37115	3.31622	1.47382e-06	Domain of unknown function DUF547 domain containing protein.
LOC_Os10g14180	3.29913	3.81339e-09	Hypothetical protein.
LOC_Os03g08960	3.2981	0.0446192	Homeobox-leucine zipper protein HOX13[Source:Uniprot/SWISSPROT;Acc:Q10QP3]
LOC_Os10g41060	3.28902	0.0288397	Protein of unknown function DUF828, plant family protein.
LOC_Os06g12230	3.27395	0.00376286	Similar to PCF1.
LOC_Os05g38470	3.26546	0.0291562	Conserved hypothetical protein.
LOC_Os09g21230	3.26344	0.00287637	Similar to catalytic/ ligase.
LOC_Os03g27770	3.25734	0.0474951	Probable inactive heme oxygenase 2, chloroplastic[Source:Uniprot/SWISSPROT;Acc:Q10K62]
LOC_Os10g38940	3.25697	0.0200458	fatty acid hydroxylase, putative, expressed
LOC_Os06g39230	3.25003	0.0284792	Similar to Cytosolic aldehyde dehydrogenase RF2C.
LOC_Os06g09980	3.24909	0.000862556	Conserved hypothetical protein.
LOC_Os05g20020	3.24732	0.0408957	Similar to glycoside hydrolase family 28 protein / polygalacturonase (pectinase) family protein.
LOC_Os03g05290	3.23728	2.55336e-10	Probable aquaporin TIP1-1[Source:Uniprot/SWISSPROT;Acc:P50156]
LOC_Os05g37350	3.23538	0.0493357	Similar to DNA glycosylase/lyase 701.
LOC_Os11g18044	3.23399	0.03453	peptide transporter PTR2, putative, expressed
LOC_Os03g08600	3.232	0.0261458	UDP-glucuronate:xylan alpha-glucuronosyltransferase2 [Source:Projected from Arabidopsis thaliana (AT4G33330)UniProtKB/Swiss-Prot;Acc:Q8GWW4]
LOC_Os05g49770	3.2319	8.78628e-06	CTP synthase, putative, expressed
LOC_Os01g37325	3.22842	0.0173771	HGWP repeat domain containing protein.
LOC_Os03g25150	3.22834	0.0267248	Similar to cytochrome P450 flavonoid 3',5'-hydroxylase.
LOC_Os02g37130	3.22785	2.90005e-08	expressed protein
LOC_Os10g37660	3.22088	0.022666	Probable trehalase[Source:Uniprot/SWISSPROT;Acc:Q9FWC1]
LOC_Os11g24120	3.21955	0.00388528	expressed protein
LOC_Os06g01250	3.21681	2.09135e-09	Cytochrome P450 93G2 protein (CYP93G2), flavanone 2-hydroxylase (F2H), C-glycosylflavone biosynthesis
LOC_Os02g53380	3.214	0.00754183	Hypothetical conserved gene.
LOC_Os07g18990	3.20669	0.0027591	LTPL40 - Protease inhibitor/seed storage/LTP family protein precursor, expressed
LOC_Os05g18470	3.1986	0.00285677	Cellular retinaldehyde-binding/triple function, C-terminal domain containing protein.
LOC_Os11g25860	3.19533	0.0443008	Receptor like protein kinase S.2 [Source:Projectedfrom Arabidopsis thaliana (AT2G32800) UniProtKB/Swiss-Prot;Acc:O48837]
LOC_Os06g48500	3.18501	9.9573e-06	Similar to cDNA clone:J023083M02, full insert sequence.
LOC_Os04g38680	3.18325	4.5694e-05	transmembrane amino acid transporter protein, putative, expressed
LOC_Os10g41838	3.17986	0.00636281	F-box protein interaction domain containing protein, expressed
LOC_Os01g09640	3.1754	1.15994e-13	Similar to I-box binding factor (Fragment).
LOC_Os04g51880	3.17271	0.000601548	Galacturonokinase [Source:Projected fromArabidopsis thaliana (AT3G10700) UniProtKB/Swiss-Prot;Acc:Q8VYG2]
LOC_Os02g32840	3.17213	0.00526798	Zinc finger A20 and AN1 domain-containing stress-associated protein 5[Source:Uniprot/SWISSPROT;Acc:Q6H754]
LOC_Os09g26830	3.17083	0.0401152	lung seven transmembrane domain containing protein, putative, expressed
LOC_Os12g42190	3.16721	0.0128116	OsPCF8; OsTCP22
LOC_Os09g25090	3.1636	4.12279e-11	CBL-interacting protein kinase 16[Source:Uniprot/SWISSPROT;Acc:Q6ERS4]
LOC_Os04g41620	3.15985	0.00165069	CHIT2 - Chitinase family protein precursor, expressed
LOC_Os03g48380	3.15097	0.000241705	expressed protein
LOC_Os01g04630	3.14786	2.29136e-05	Mandelate racemase/muconate lactonizing enzyme family protein.
LOC_Os03g18890	3.14708	0.00741474	Glycosyl transferase, family 8 protein.
LOC_Os05g38150	3.14494	9.39536e-12	Delta-1-pyrroline-5-carboxylate synthase[Source:Uniprot/SWISSPROT;Acc:O04226]
LOC_Os04g02510	3.14241	0.0282056	ZOS4-01 - C2H2 zinc finger protein, expressed
LOC_Os10g26940	3.13784	1.65912e-07	BURP domain-containing protein 16[Source:Uniprot/SWISSPROT;Acc:Q7XES5]
LOC_Os12g15400	3.11792	0.000830792	CXE carboxylesterase, putative, expressed
LOC_Os11g41600	3.11767	1.95454e-08	expressed protein
LOC_Os03g05270	3.113	0.037458	Similar to CHY zinc finger family protein, expressed.
LOC_Os12g33194	3.11061	0.0098735	Hypothetical conserved gene.
LOC_Os04g44950	3.11001	0.000302153	short-chain dehydrogenase/reductase, putative, expressed
LOC_Os03g09120	3.10851	0.000122808	expressed protein
LOC_Os01g39020	3.10695	0.00306123	Heat stress transcription factor A-6a[Source:Uniprot/SWISSPROT;Acc:Q657C0]
LOC_Os03g12150	3.07816	0.00223834	expressed protein
LOC_Os03g43990	3.06733	0.00922284	Hypothetical conserved gene.
LOC_Os08g02950	3.06511	0.00784513	Conserved hypothetical protein.
LOC_Os05g33670	3.06414	0.0370415	Protein of unknown function DUF3475 domain containing protein.
LOC_Os02g02930	3.06252	0.0217068	S-(+)-linalool synthase, chloroplastic[Source:Uniprot/SWISSPROT;Acc:Q6ZH94]
LOC_Os06g33200	3.05863	0.000129484	expressed protein
LOC_Os03g08470	3.05746	0.000676415	OsRAF
LOC_Os09g36520	3.05561	2.9285e-08	Similar to Ki1 protein.
LOC_Os04g24510	3.0491	0.00287277	OsWAK36 - OsWAK receptor-like protein kinase, expressed
LOC_Os01g32380	3.04263	0.00155417	RH3
LOC_Os10g33460	3.04092	3.42837e-08	Similar to GMC oxidoreductase family protein, expressed.
LOC_Os07g12470	3.04022	0.0220612	Conserved hypothetical protein.
LOC_Os05g45090	3.03633	0.0229975	anthocyanidin 5,3-O-glucosyltransferase, putative, expressed
LOC_Os08g37690	3.03624	0.0284161	Conserved hypothetical protein.
LOC_Os04g55550	3.03572	0.0177448	Conserved hypothetical protein.
LOC_Os03g22370	3.0327	0.0116974	ultraviolet-B-repressible protein, putative, expressed
LOC_Os11g13670	3.02535	0.000231439	Alpha/beta hydrolase fold-3 domain containing protein.
LOC_Os05g49060	3.02335	0.0348241	uncharacterized protein ycf23, putative, expressed
LOC_Os08g32980	3.02298	6.72276e-06	expressed protein
LOC_Os01g14050	3.02018	0.0045783	C2 calcium-dependent membrane targeting domain containing protein.
LOC_Os08g06090	3.0187	1.23525e-05	zinc finger, C3HC4 type domain containing protein, expressed
LOC_Os09g32510	2.99823	0.0177427	BHLH transcription factor, putative, expressed
LOC_Os01g02080	2.99286	0.0203263	Cyclophilin-like domain containing protein.
LOC_Os07g06490	2.9854	0.00871203	DNA binding protein, putative, expressed
LOC_Os09g30980	2.98519	0.0381716	UDP-glucoronosyl and UDP-glucosyl transferase domain containing protein, expressed
LOC_Os01g09660	2.98291	0.00570518	Similar to H0525G02.3 protein.
LOC_Os11g48050	2.98071	0.0266434	Protein of unknown function DUF740 family protein.
LOC_Os11g24500	2.98066	7.90268e-08	expressed protein
LOC_Os12g39320	2.97744	0.00810997	Protein of unknown function DUF221 domain containing protein.
LOC_Os12g38100	2.97409	0.00457568	Uncharacterised protein family UPF0497, trans-membrane plant domain containing protein.
LOC_Os08g25380	2.97254	0.00903257	OsBRL3
LOC_Os06g11400	2.97234	0.00751592	Conserved hypothetical protein.
LOC_Os01g12160	2.96863	0.00173404	Jasmonic acid-amido synthetase JAR2[Source:Uniprot/SWISSPROT;Acc:Q5NAZ7]
LOC_Os11g02400	2.96765	0.0180338	Similar to Nonspecific lipid-transfer protein 1 (LTP 1) (Major allergen Pru d 3).
LOC_Os08g33590	2.96556	0.0237582	Similar to BHLH transcription activator Ivory seed.
LOC_Os06g03540	2.96098	0.0388728	Similar to Oligopeptide transporter 9.
LOC_Os03g63150	2.95874	0.00647303	Similar to TDRGA-1 (Fragment).
LOC_Os06g08110	2.95056	0.0148682	Similar to Nodulin-like protein.
LOC_Os01g24780	2.95046	0.0144056	Similar to Cytochrome P450.
LOC_Os01g56810	2.94829	0.0274494	Cytokinin dehydrogenase 5[Source:Uniprot/SWISSPROT;Acc:Q5ZAY9]
LOC_Os06g15370	2.94538	0.00193402	Protein NRT1/ PTR FAMILY 3.1 [Source:Projected fromArabidopsis thaliana (AT1G68570) UniProtKB/Swiss-Prot;Acc:Q9SX20]
LOC_Os03g46300	2.93969	0.0439402	expressed protein
LOC_Os03g03724	2.93807	0.0112457	expressed protein
LOC_Os09g25330	2.93456	0.0126402	BTB domain containing protein.
LOC_Os03g01140	2.93316	0.0059076	Similar to AMP binding protein.
LOC_Os07g47700	2.92834	0.000389368	Hypothetical conserved gene.
LOC_Os11g19864	2.92787	0.000370945	transposon protein, putative, Pong sub-class, expressed
LOC_Os08g39694	2.92316	4.27364e-06	Cytochrome P450 family protein.
LOC_Os05g30700	2.92307	0.000212165	expressed protein
LOC_Os09g23350	2.91945	2.34579e-10	trehalose synthase, putative, expressed
LOC_Os02g11760	2.91929	0.00571698	ABC-2 type transporter domain containing protein.
LOC_Os12g29330	2.91749	3.55045e-10	no apical meristem protein, putative, expressed
LOC_Os10g09240	2.91654	0.000225978	expressed protein
LOC_Os11g05860	2.9165	0.0238385	expressed protein
LOC_Os06g50360	2.91383	0.000680814	RNA pseudouridine synthase 2, chloroplastic[Source:Uniprot/SWISSPROT;Acc:Q5Z8P2]
LOC_Os10g35370	2.90631	0.0401987	Similar to Protochlorophyllide reductase B, chloroplastic.
LOC_Os09g30458	2.90407	0.000145615	subtilisin-like protease, putative, expressed
LOC_Os02g54254	2.9037	7.39272e-05	OsLKR/SDH
LOC_Os01g39960	2.90356	0.000183628	Lycopene epsilon cyclase, chloroplastic[Source:Projected from Arabidopsis thaliana (AT5G57030)UniProtKB/Swiss-Prot;Acc:Q38932]
LOC_Os04g09570	2.90259	0.0494897	Conserved hypothetical protein.
LOC_Os05g40920	2.90185	0.0227473	Conserved hypothetical protein.
LOC_Os09g26590	2.8949	0.0124873	OsSAUR37 - Auxin-responsive SAUR gene family member, expressed
LOC_Os09g29960	2.89271	0.00360353	Similar to Dof2 (Fragment).
LOC_Os01g38190	2.89181	0.0105181	plant protein of unknown function domain containing protein, expressed
LOC_Os02g54720	2.88301	0.0470235	expressed protein
LOC_Os04g14150	2.88116	1.0288e-05	Similar to ankyrin protein kinase-like.
LOC_Os03g39710	2.87981	0.00223011	Monosaccharide transporter 2.
LOC_Os07g33220	2.87204	0.0316953	Neuraminidase domain containing protein.
LOC_Os04g57610	2.87064	0.0496942	Auxin response factor 12[Source:Uniprot/SWISSPROT;Acc:Q0J951]
LOC_Os04g21320	2.86961	0.0416369	CASP-like protein 2A1[Source:Uniprot/SWISSPROT;Acc:Q0JEF7]
LOC_Os10g22520	2.8625	0.0161234	Glycoside hydrolase, catalytic core domain containing protein.
LOC_Os04g26910	2.85662	0.00721722	Probable aldo-keto reductase 2[Source:Uniprot/SWISSPROT;Acc:Q7XT99]
LOC_Os11g12740	2.85602	0.0458818	SP1; OsNPF4.1
LOC_Os12g32360	2.85158	2.90527e-06	Conserved hypothetical protein.
LOC_Os03g44560	2.83674	0.0403645	Similar to expp1 protein.
LOC_Os11g47574	2.83649	1.25974e-07	expressed protein
LOC_Os08g14070	2.83404	0.0274507	LYR motif containing protein, putative, expressed
LOC_Os01g65169	2.81972	0.0401238	proton-dependent oligopeptide transport, putative, expressed
LOC_Os06g30130	2.81687	0.0114542	cysteine-rich receptor-like protein kinase 10 precursor, putative, expressed
LOC_Os01g41870	2.81236	0.0492443	protein kinase, putative, expressed
LOC_Os10g42900	2.81075	0.0135455	TGF-beta receptor, type I/II extracellular region family protein.
LOC_Os03g16060	2.80694	0.0195624	Protein of unknown function DUF620 family protein.
LOC_Os07g42280	2.80674	0.00325552	von Willebrand factor type A domain containing protein, expressed
LOC_Os02g42990	2.79532	0.000473438	OsSAUR11 - Auxin-responsive SAUR gene family member, expressed
LOC_Os04g08764	2.79015	0.0178421	Similar to Avr9/Cf-9 rapidly elicited protein 137.
LOC_Os02g49650	2.78926	0.000356071	leaf senescence related protein, putative, expressed
LOC_Os06g50370	2.78375	0.000149811	Zinc finger, RING/FYVE/PHD-type domain containing protein.
LOC_Os02g02400	2.77745	0.0172983	Catalase isozyme A[Source:Uniprot/SWISSPROT;Acc:Q0E4K1]
LOC_Os06g22960	2.77402	0.037353	Probable aquaporin TIP2-2[Source:Uniprot/SWISSPROT;Acc:Q5Z6F0]
LOC_Os02g38040	2.77274	0.0303122	Plant intracellular Ras-group-related LRR protein 2[Source:Uniprot/SWISSPROT;Acc:Q6ZH85]
LOC_Os03g31180	2.76835	0.000154256	leaf senescence related protein, putative, expressed
LOC_Os01g09550	2.76733	0.0363559	SNAC3
LOC_Os10g12050	2.75921	0.0477253	Similar to Cytochrome P450 CYP98A7.
LOC_Os01g24790	2.75853	0.0365946	transferase family protein, putative, expressed
LOC_Os08g12449	2.74702	0.000266968	expressed protein
LOC_Os01g67500	2.74355	0.00428558	armadillo/beta-catenin repeat family protein, putative, expressed
LOC_Os05g11810	2.73951	0.0193865	OsGA2ox10
LOC_Os07g07950	2.73621	0.0144337	Similar to Inositol-1, 4, 5-trisphosphate 5-Phosphatase-like protein.
LOC_Os12g28250	2.72313	0.00201857	Similar to NB-ARC domain containing protein, expressed.
LOC_Os08g37104	2.71825	6.77035e-07	expressed protein
LOC_Os12g36750	2.71646	0.000834002	expressed protein
LOC_Os08g38460	2.70863	0.00710097	Zinc finger, RING/FYVE/PHD-type domain containing protein.
LOC_Os10g18340	2.70242	2.51075e-07	expressed protein
LOC_Os01g54890	2.7018	0.00496793	Hypothetical conserved gene.
LOC_Os03g07570	2.70019	0.00486405	Alanine--glyoxylate aminotransferase 2 homolog 1,mitochondrial [Source:Projected from Arabidopsis thaliana(AT4G39660) UniProtKB/Swiss-Prot;Acc:Q940M2]
LOC_Os09g29460	2.69877	1.04493e-08	Homeobox-leucine zipper protein HOX4[Source:Uniprot/SWISSPROT;Acc:Q6K498]
LOC_Os02g53580	2.69602	0.0148248	Conserved hypothetical protein.
LOC_Os11g06720	2.69458	1.11668e-05	Similar to Anth (Pollen-specific desiccation-associated LLA23 protein).
LOC_Os08g39370	2.69282	1.05398e-09	Sodium/sulphate symporter family protein.
LOC_Os03g18680	2.69173	0.000279881	CASP-like protein 4B2[Source:Uniprot/SWISSPROT;Acc:Q10MR5]
LOC_Os06g30370	2.68266	2.36197e-05	Protein MOTHER of FT and TFL1 homolog 1[Source:Uniprot/SWISSPROT;Acc:Q656A5]
LOC_Os09g30510	2.67516	0.00191774	Similar to cDNA clone:001-204-H11, full insert sequence.
LOC_Os01g31870	2.67245	0.000130486	Metal transporter Nramp4[Source:Uniprot/SWISSPROT;Acc:Q5QN13]
LOC_Os11g43700	2.67236	0.025504	Similar to NB-ARC domain containing protein.
LOC_Os02g14980	2.66944	4.3066e-06	Similar to calcium ion binding protein.
LOC_Os11g02389	2.66596	0.00914771	protease inhibitor/seed storage/LTP family, putative, expressed
LOC_Os02g35080	2.65938	0.0269342	T-complex 11 family protein.
LOC_Os03g03790	2.65497	0.0326508	Similar to Acyl-activating enzyme 11.
LOC_Os07g37240	2.65426	0.00193144	Similar to Chlorophyll a/b-binding protein CP29 precursor.
LOC_Os03g59360	2.65371	9.58726e-11	Remorin, C-terminal region domain containing protein.
LOC_Os12g05690	2.64649	0.01344	Conserved hypothetical protein.
LOC_Os05g10690	2.64532	1.87468e-05	Similar to Transcription factor MYBS2.
LOC_Os04g49680	2.63769	4.47127e-08	DUF581 domain containing protein, expressed
LOC_Os01g22370	2.63699	0.0395709	Similar to Peroxidase (Fragment).
LOC_Os09g33490	2.63598	3.35226e-06	No apical meristem (NAM) protein domain containing protein.
LOC_Os12g03200	2.63286	0.00239875	Similar to MatE family protein, expressed.
LOC_Os04g45810	2.63242	0.00137854	Similar to Homeobox-leucine zipper protein HOX22.
LOC_Os02g14480	2.62753	0.00405565	receptor-like kinase, putative, expressed
LOC_Os08g39440	2.62699	2.1116e-08	Nucleotide-binding, alpha-beta plait domain containing protein.
LOC_Os02g45010	2.62541	0.00135437	Basic helix-loop-helix dimerisation region bHLH domain containing protein.
LOC_Os10g35830	2.61988	0.00312174	Hypothetical conserved gene.
LOC_Os05g32440	2.61442	0.00509411	Probable membrane-associated kinase regulator 1[Source:Projected from Arabidopsis thaliana (AT5G26230)UniProtKB/Swiss-Prot;Acc:Q3E936]
LOC_Os10g39640	2.61296	2.37634e-06	Expansin-like A2[Source:Uniprot/SWISSPROT;Acc:Q7XCL0]
LOC_Os04g41875	2.60994	0.0475875	Similar to H0306B06.2 protein.
LOC_Os08g37040	2.60772	8.00637e-06	Alpha/beta hydrolase fold-3 domain containing protein.
LOC_Os06g48300	2.60399	0.011547	Protein phosphatase 2C family protein.
LOC_Os02g08100	2.59707	0.0399702	Similar to 4-coumarate--CoA ligase 1 (EC 6.2.1.12) (4CL 1) (4-coumaroyl-CoA synthase 1) (Clone 4CL14) (Fragment).
LOC_Os08g02070	2.597	4.94937e-06	MADS-box transcription factor 26[Source:Uniprot/SWISSPROT;Acc:Q0J8G8]
LOC_Os01g03390	2.5932	0.0382042	Hypothetical conserved gene.
LOC_Os01g51140	2.59295	0.0309955	Similar to Transcription factor LAX PANICLE.
LOC_Os03g19380	2.59006	1.41943e-09	calvin cycle protein CP12, putative, expressed
LOC_Os01g72410	2.58804	0.0287316	Leucine Rich Repeat family protein, expressed
LOC_Os07g44160	2.58559	0.00304913	Cytochrome P450 family protein.
LOC_Os01g13030	2.58554	0.0471433	Auxin-responsive protein IAA3[Source:Uniprot/SWISSPROT;Acc:Q5NB25]
LOC_Os03g16170	2.58436	4.1125e-10	Probable protein phosphatase 2C 30[Source:Uniprot/SWISSPROT;Acc:Q84JI0]
LOC_Os02g47660	2.58197	7.83746e-06	basic helix-loop-helix, putative, expressed
LOC_Os11g33030	2.58041	0.0096362	retrotransposon protein, putative, unclassified, expressed
LOC_Os01g72520	2.57768	1.31689e-05	Non-specific phospholipase C2 [Source:Projectedfrom Arabidopsis thaliana (AT2G26870) UniProtKB/Swiss-Prot;Acc:O81020]
LOC_Os06g10130	2.5677	0.035899	Conserved hypothetical protein.
LOC_Os07g15370	2.56352	0.0444995	Metal transporter Nramp5[Source:Uniprot/SWISSPROT;Acc:Q8H4H5]
LOC_Os04g46000	2.56189	0.0375369	Cyclin-related 2 domain containing protein.
LOC_Os03g09230	2.56021	0.0354171	Plant lipid transfer protein/Par allergen family protein.
LOC_Os12g43640	2.55805	1.33521e-06	Protein kinase, catalytic domain domain containing protein.
LOC_Os01g66110	2.55499	0.0148368	Protein of unknown function DUF248, methyltransferase putative family protein.
LOC_Os03g58320	2.54837	0.00424293	indole-3-glycerol phosphate lyase, chloroplast precursor, putative, expressed
LOC_Os07g23120	2.54662	2.93099e-08	expressed protein
LOC_Os10g40934	2.54227	0.0216582	flavonol synthase/flavanone 3-hydroxylase, putative, expressed
LOC_Os02g49600	2.54098	0.032338	Similar to BRASSINOSTEROID INSENSITIVE 1-associated receptor kinase 1.
LOC_Os05g25950	2.53733	0.0333674	Cyclin-related 2 domain containing protein.
LOC_Os05g31140	2.53654	8.62929e-09	Beta-glucanase precursor.
LOC_Os10g26150	2.53078	0.0422843	Conserved hypothetical protein.
LOC_Os09g39970	2.53021	0.0145978	expressed protein
LOC_Os09g30160	2.52683	3.04876e-07	Zinc finger, RING/FYVE/PHD-type domain containing protein.
LOC_Os06g48720	2.52537	0.00959511	Similar to P1B-type heavy metal transporting ATPase.
LOC_Os03g61150	2.52027	0.0212242	Conserved hypothetical protein.
LOC_Os05g26630	2.51169	0.0375073	expressed protein
LOC_Os12g02340	2.50862	0.00354937	Similar to nonspecific lipid-transfer protein 3.
LOC_Os01g45900	2.50086	0.00233189	Cyclin-like F-box domain containing protein.
LOC_Os04g36040	2.49364	0.000103695	TGF-beta receptor, type I/II extracellular region family protein.
LOC_Os06g29180	2.49248	0.0232462	Formate dehydrogenase 1, mitochondrial[Source:Uniprot/SWISSPROT;Acc:Q9SXP2]
LOC_Os10g07229	2.48997	0.042617	dehydrogenase, putative, expressed
LOC_Os10g08474	2.47814	0.00105301	Cytochrome P450 family protein.
LOC_Os12g29220	2.47652	0.000777272	Bidirectional sugar transporter SWEET13[Source:Uniprot/SWISSPROT;Acc:Q2QR07]
LOC_Os02g04670	2.47603	0.0391728	Glycoside hydrolase, family 17 protein.
LOC_Os02g50960	2.47441	0.00702582	Auxin efflux carrier component 1[Source:Uniprot/SWISSPROT;Acc:Q5SMQ9]
LOC_Os06g43980	2.47253	0.00126573	expressed protein
LOC_Os12g10320	2.47252	0.0223234	Protein of unknown function DUF579, plant family protein.
LOC_Os01g03940	2.47042	0.0273432	Hypothetical conserved gene.
LOC_Os06g03930	2.4666	0.00605356	Similar to Cytochrome P450 CYPD.
LOC_Os04g31870	2.46635	0.0455603	Similar to AT.I.24-6 protein (Fragment).
LOC_Os10g42610	2.46205	0.000506513	expressed protein
LOC_Os09g23340	2.46033	0.0173454	Conserved hypothetical protein.
LOC_Os09g28280	2.46016	0.0158646	gibberellin receptor GID1L2, putative, expressed
LOC_Os10g20230	2.4557	0.000183508	Conserved hypothetical protein.
LOC_Os10g04290	2.45417	0.00900259	transposon protein, putative, CACTA, En/Spm sub-class, expressed
LOC_Os09g26190	2.44882	7.10646e-07	Pentatricopeptide repeat-containing proteinAt5g10690 [Source:Projected from Arabidopsis thaliana(AT5G10690) UniProtKB/Swiss-Prot;Acc:Q8VYD6]
LOC_Os01g53500	2.44449	0.00927868	Zinc finger, RING/FYVE/PHD-type domain containing protein.
LOC_Os03g13930	2.43538	0.00446264	Subtilisin-like protease SBT1.6 [Source:Projectedfrom Arabidopsis thaliana (AT4G34980) UniProtKB/Swiss-Prot;Acc:O49607]
LOC_Os02g12750	2.42411	0.0247676	Tetraspanin domain containing protein.
LOC_Os04g44530	2.42226	2.71534e-05	expressed protein
LOC_Os09g24900	2.41945	0.0029814	Protein of unknown function DUF248, methyltransferase putative family protein.
LOC_Os06g48800	2.41732	0.00833467	Probable cation transporter HKT9[Source:Uniprot/SWISSPROT;Acc:Q8L4K5]
LOC_Os04g25560	2.41206	0.0290459	Similar to Serine carboxypeptidase I precursor (EC 3.4.16.5) (Carboxypeptidase C).
LOC_Os08g26880	2.41195	0.0135202	OsbZIP65
LOC_Os03g49440	2.41184	3.1514e-08	Similar to Sugar-starvation induced protein (Fragment).
LOC_Os02g48710	2.40831	0.0434543	expressed protein
LOC_Os04g43390	2.40461	3.22817e-07	Os4bglu16 - monolignol beta-glucoside homologue, expressed
LOC_Os03g60260	2.40452	2.42582e-05	ANT1, putative, expressed
LOC_Os01g03730	2.40383	0.0273483	Similar to Nuclease I.
LOC_Os09g32670	2.40237	0.0117745	Similar to Nucleotide sugar epimerase-like protein (UDP-D-glucuronate 4- epimerase) (EC 5.1.3.6).
LOC_Os08g05910	2.40144	0.00907193	peptide transporter PTR2, putative, expressed
LOC_Os05g12630	2.39975	0.00723678	BURP domain-containing protein 7[Source:Uniprot/SWISSPROT;Acc:Q60E34]
LOC_Os02g37690	2.39839	0.00720842	UDP-glucoronosyl and UDP-glucosyl transferase, putative, expressed
LOC_Os09g20990	2.39783	0.0349592	Similar to Trehalose-6-phosphate synthase (Fragment).
LOC_Os03g58230	2.3968	0.0025506	Protein of unknown function DUF506, plant family protein.
LOC_Os12g29950	2.39617	0.000349545	nodulin, putative, expressed
LOC_Os06g21230	2.39287	0.0391927	Similar to glycine-rich cell wall structural protein.
LOC_Os12g43810	2.39278	0.0165777	Conserved hypothetical protein.
LOC_Os04g25490	2.39254	2.15981e-05	cytokinin-O-glucosyltransferase 2, putative, expressed
LOC_Os08g42430	2.39222	0.017712	CASP-like protein UU-1[Source:Uniprot/SWISSPROT;Acc:Q6Z1G3]
LOC_Os01g63480	2.3905	2.04752e-05	Similar to AER.
LOC_Os04g33880	2.38917	0.0490085	HVA22, putative, expressed
LOC_Os06g07030	2.38872	0.000226154	Similar to TINY-like protein (AP2 domain containing protein RAP2.10) (Fragment).
LOC_Os01g08470	2.38256	0.0299327	Pistil-specific extensin-like protein family protein.
LOC_Os06g21590	2.3816	0.00513877	chlorophyll A-B binding protein, putative, expressed
LOC_Os12g34510	2.37974	0.0169187	Probable histone H2AXb[Source:Uniprot/SWISSPROT;Acc:Q2QPG9]
LOC_Os06g22060	2.37765	0.000444343	pyrophosphate--fructose 6-phosphate 1-phosphotransferase subunit alpha, putative, expressed
LOC_Os01g51210	2.3771	0.0153744	Probable cytokinin riboside 5'-monophosphatephosphoribohydrolase LOGL1[Source:Uniprot/SWISSPROT;Acc:Q8LR50]
LOC_Os11g09020	2.37469	0.0113819	Similar to Amino acid carrier (Fragment).
LOC_Os10g05069	2.37095	0.00883934	lysosomal alpha-mannosidase precursor, putative, expressed
LOC_Os03g02380	2.36486	0.000836777	major facilitator superfamily domain-containing protein 5, putative, expressed
LOC_Os03g60850	2.36298	2.62757e-06	peptide transporter PTR2, putative, expressed
LOC_Os01g58444	2.36127	0.00350026	expressed protein
LOC_Os06g04889	2.36121	3.43546e-05	expressed protein
LOC_Os05g45020	2.35902	5.08946e-06	Zinc finger CCCH domain-containing protein 37[Source:Uniprot/SWISSPROT;Acc:Q65X92]
LOC_Os05g02450	2.35646	0.00554352	expressed protein
LOC_Os02g46860	2.35549	0.0131437	Similar to oligopeptide transporter 4.
LOC_Os09g28210	2.35206	2.92915e-05	OsbHLH120; qRT9
LOC_Os01g10890	2.34617	5.75001e-08	CBL-interacting protein kinase 5[Source:Uniprot/SWISSPROT;Acc:Q9LWM4]
LOC_Os11g36830	2.34497	0.0117066	Similar to HAT family dimerisation domain containing protein, expressed.
LOC_Os04g39900	2.34445	0.00167102	Beta-glucosidase 13[Source:Uniprot/SWISSPROT;Acc:Q7XKV2]
LOC_Os06g07550	2.3344	0.0190777	Pentatricopeptide repeat domain containing protein.
LOC_Os02g32520	2.33336	0.00439161	Chaperone protein ClpD, chloroplastic[Source:Projected from Arabidopsis thaliana (AT5G51070)UniProtKB/Swiss-Prot;Acc:P42762]
LOC_Os01g57410	2.3293	0.0299734	Pentatricopeptide repeat domain containing protein.
LOC_Os07g43390	2.32867	0.00350478	4-alpha-glucanotransferase DPE1,chloroplastic/amyloplastic[Source:Uniprot/SWISSPROT;Acc:Q8LI30]
LOC_Os11g24510	2.32504	1.31124e-08	OsSCP56 - Putative Serine Carboxypeptidase homologue, expressed
LOC_Os01g28500	2.32431	1.07766e-05	Similar to Pathogenesis-related protein PRB1-2 precursor.
LOC_Os05g49630	2.32265	0.000390205	expressed protein
LOC_Os11g39220	2.31995	2.30013e-05	OsACX2
LOC_Os09g28550	2.31937	0.0278147	Conserved hypothetical protein.
LOC_Os02g09940	2.31625	0.0364406	Peroxiredoxin-2E-2, chloroplastic[Source:Uniprot/SWISSPROT;Acc:Q7F8S5]
LOC_Os09g38020	2.31523	0.00134801	Similar to Histone H4.
LOC_Os10g36200	2.31416	0.0238477	Heavy metal transport/detoxification protein domain containing protein.
LOC_Os05g46040	2.31347	4.48684e-06	Similar to Protein phosphatase 2C.
LOC_Os08g31580	2.31212	3.36259e-07	Pathogenesis-related transcriptional factor and ERF domain containing protein.
LOC_Os07g44060	2.3066	0.038601	HAD-superfamily hydrolase, subfamily IA, variant 3 domain containing protein.
LOC_Os06g48950	2.30529	1.29277e-05	OsARF19; OsARF7a
LOC_Os02g46610	2.30222	2.39915e-06	Similar to PLATZ transcription factor.
LOC_Os05g49620	2.30204	0.0447128	Similar to WRKY transcription factor 19.
LOC_Os08g37874	2.30101	0.00100326	Similar to Oxidoreductase.
LOC_Os02g54710	2.29622	0.0235464	Similar to DNA binding / nuclease.
LOC_Os05g46240	2.29591	9.8204e-05	OsRTH2
LOC_Os04g37820	2.29395	2.03506e-06	cytokinin-O-glucosyltransferase 2, putative, expressed
LOC_Os10g08018	2.29333	0.00089694	Hypothetical conserved gene.
LOC_Os07g48510	2.28758	0.00729729	Thioredoxin-like 1-1, chloroplastic[Source:Uniprot/SWISSPROT;Acc:Q6Z4N3]
LOC_Os01g01360	2.28534	0.011046	peptide transporter PTR2, putative, expressed
LOC_Os01g65400	2.28218	0.00187322	DNA polymerase I, putative, expressed
LOC_Os05g02890	2.28028	0.00336633	Similar to ATPase, coupled to transmembrane movement of substances.
LOC_Os08g25720	2.27953	0.0127162	pyrophosphate--fructose 6-phosphate 1-phosphotransferase subunit alpha, putative, expressed
LOC_Os09g23560	2.27943	0.00908316	Probable cinnamyl alcohol dehydrogenase 8D[Source:Uniprot/SWISSPROT;Acc:Q6ERW5]
LOC_Os07g35310	2.27735	1.89771e-06	Serine/threonine protein kinase-related domain containing protein.
LOC_Os05g09580	2.27596	0.00195538	Conserved hypothetical protein.
LOC_Os02g51860	2.27456	0.0169645	Probable pectin methyltransferase QUA2[Source:Projected from Arabidopsis thaliana (AT1G78240)UniProtKB/Swiss-Prot;Acc:Q9C9Q8]
LOC_Os04g39880	2.27456	0.0463822	Os4BGlu12
LOC_Os10g33410	2.27289	0.0209474	Conserved hypothetical protein.
LOC_Os11g37950	2.26887	0.00248536	Similar to Barwin.
LOC_Os04g34250	2.2664	0.00472967	Similar to H0525E10.7 protein.
LOC_Os09g15420	2.26312	0.0154993	UDP-glucose 4-epimerase 4[Source:Uniprot/SWISSPROT;Acc:Q6K2E1]
LOC_Os06g43990	2.26136	0.00263897	expressed protein
LOC_Os03g45710	2.25692	0.0380608	Similar to Ferredoxin.
LOC_Os12g02330	2.25286	0.000505743	LTPL13 - Protease inhibitor/seed storage/LTP family protein precursor, expressed
LOC_Os12g02420	2.25243	0.000549613	Similar to WRKY DNA binding domain containing protein, expressed.
LOC_Os07g38000	2.25235	0.011855	Similar to Cytochrome c6.
LOC_Os11g37970	2.2486	0.0224708	Similar to Chitin-binding allergen Bra r 2 (Fragments).
LOC_Os02g33060	2.24784	0.0163061	Conserved hypothetical protein.
LOC_Os07g06600	2.24631	0.00787869	Thioredoxin fold domain containing protein.
LOC_Os03g21900	2.24349	0.0223869	Uroporphyrinogen decarboxylase 2, chloroplastic[Source:Uniprot/SWISSPROT;Acc:Q10LR9]
LOC_Os10g25040	2.24178	0.0481686	Similar to Red chlorophyll catabolite reductase (Fragment).
LOC_Os03g45250	2.23635	0.00159604	Similar to Cupin, RmlC-type.
LOC_Os04g33860	2.23588	0.0264908	ACL1
LOC_Os06g46284	2.22994	0.00632271	Probable alpha-glucosidase Os06g0675700[Source:Uniprot/SWISSPROT;Acc:Q653V7]
LOC_Os08g44770	2.22992	0.0102033	Superoxide dismutase [Cu-Zn], chloroplastic[Source:Uniprot/SWISSPROT;Acc:P93407]
LOC_Os07g38810	2.22633	0.0293496	Similar to Lectin-like receptor kinase 7
LOC_Os09g30170	2.22332	0.0243109	Similar to FIMBRIATA-like protein.
LOC_Os05g41440	2.2211	0.0339054	cytochrome P450, putative, expressed
LOC_Os01g13520	2.21902	0.00051598	Auxin response factor 1[Source:Uniprot/SWISSPROT;Acc:Q5NB85]
LOC_Os10g32810	2.21748	1.53298e-05	Similar to Beta-amylase PCT-BMYI (EC 3.2.1.2).
LOC_Os03g60910	2.2158	0.00024563	Pentatricopeptide repeat-containing proteinAt1g74850, chloroplastic [Source:Projected fromArabidopsis thaliana (AT1G74850) UniProtKB/Swiss-Prot;Acc:Q9S7Q2]
LOC_Os01g14510	2.2121	0.00328969	Protein kinase, core domain containing protein.
LOC_Os01g27140	2.21146	0.0108029	Glutaredoxin-C1[Source:Uniprot/SWISSPROT;Acc:Q7G8Y5]
LOC_Os03g26820	2.20937	0.00230839	Non-specific lipid transfer protein-like 1[Source:Uniprot/SWISSPROT;Acc:Q6ASY2]
LOC_Os02g17320	2.20914	0.0443969	Similar to Uridine kinase-like protein.
LOC_Os12g27254	2.20817	0.0259032	transferase family protein, putative, expressed
LOC_Os03g60090	2.20811	0.0358977	Probable methylenetetrahydrofolate reductase[Source:Uniprot/SWISSPROT;Acc:Q75HE6]
LOC_Os08g03310	2.20772	3.03719e-06	Nucleotide-binding, alpha-beta plait domain containing protein.
LOC_Os12g42730	2.20274	6.25675e-06	mov34/MPN/PAD-1 family protein, expressed
LOC_Os08g36440	2.20264	0.0101531	TB2/DP1 and HVA22 related protein family protein.
LOC_Os03g28080	2.19576	0.000910935	Hypothetical conserved gene.
LOC_Os03g09060	2.19464	2.17863e-05	2-carboxy-1,4-naphthoquinone phytyltransferase,chloroplastic [Source:Projected from Arabidopsis thaliana(AT1G60600) UniProtKB/Swiss-Prot;Acc:Q0WUA3]
LOC_Os01g65600	2.18906	0.000383751	Zinc finger, RING/FYVE/PHD-type domain containing protein.
LOC_Os12g29400	2.18757	0.000675051	Hypothetical protein.
LOC_Os03g42830	2.18723	0.0374938	Multi antimicrobial extrusion protein MatE family protein.
LOC_Os12g12880	2.18516	0.00138891	expressed protein
LOC_Os08g44360	2.18218	0.00940242	male sterility protein 2, putative, expressed
LOC_Os02g06360	2.18048	0.0273951	Probable arabinose 5-phosphate isomerase[Source:Projected from Arabidopsis thaliana (AT3G54690)UniProtKB/Swiss-Prot;Acc:Q9M1T1]
LOC_Os08g38910	2.17973	0.0367682	Tricin synthase 2[Source:Uniprot/SWISSPROT;Acc:Q7F8T6]
LOC_Os09g15284	2.17946	0.0321456	Hypothetical conserved gene.
LOC_Os04g38026	2.17819	0.000112701	transporter family protein, putative, expressed
LOC_Os08g38590	2.172	0.0148816	Transcription factor, MADS-box domain containing protein.
LOC_Os03g02710	2.1686	0.00013503	Similar to Hydroxymethylglutaryl-CoA synthase.
LOC_Os04g43710	2.16808	0.0385613	Similar to Phosphoenolpyruvate carboxylase kinase.
LOC_Os01g39860	2.16735	0.00308388	Similar to 1-aminocyclopropane-1-carboxylate oxidase 1.
LOC_Os07g01710	2.1615	0.0392341	Phytosulfokine receptor 2 [Source:Projected fromArabidopsis thaliana (AT5G53890) UniProtKB/Swiss-Prot;Acc:Q9FN37]
LOC_Os01g50730	2.16136	0.00472136	Similar to Sucrose-phosphate synthase (EC 2.4.1.14).
LOC_Os01g03110	2.15898	0.00351512	Conserved hypothetical protein.
LOC_Os04g42770	2.15801	0.0364944	expressed protein
LOC_Os05g49420	2.15559	2.58421e-06	Similar to G-box binding factor 1.
LOC_Os10g31320	2.15526	0.0032412	Hypothetical protein.
LOC_Os01g50400	2.15479	0.00145438	STE_MEKK_ste11_MAP3K.5 - STE kinases include homologs to sterile 7, sterile 11 and sterile 20 from yeast, expressed
LOC_Os04g51660	2.15209	0.000237482	Transferase family protein.
LOC_Os04g17100	2.15127	2.85205e-07	heavy metal-associated domain containing protein, expressed
LOC_Os02g13060	2.14831	0.00233315	Protein of unknown function DUF3511 domain containing protein.
LOC_Os12g07310	2.14809	0.00378225	Similar to Citrate binding protein precursor.
LOC_Os10g33900	2.14716	0.0192109	Probable cytokinin riboside 5'-monophosphatephosphoribohydrolase LOGL10[Source:Uniprot/SWISSPROT;Acc:Q7XDB8]
LOC_Os01g47262	2.14286	6.75474e-06	AMSH-like ubiquitin thioesterase 2[Source:Projected from Arabidopsis thaliana (AT1G10600)UniProtKB/Swiss-Prot;Acc:Q6NKP9]
LOC_Os08g19980	2.13815	0.0174638	NB-ARC domain containing protein.
LOC_Os02g15870	2.13611	7.36423e-05	molybdenum cofactor biosynthesis protein 1, putative, expressed
LOC_Os04g49670	2.13266	3.88388e-06	DUF581 domain containing protein, expressed
LOC_Os04g31340	2.12889	0.0457063	Similar to SNF1-related protein kinase regulatory gamma subunit 1 (AKIN gamma1) (AKING1).
LOC_Os03g58470	2.12367	0.000194482	retrotransposon protein, putative, Ty3-gypsy subclass, expressed
LOC_Os04g49210	2.12014	0.00920147	2OG-Fe(II) oxygenase domain containing protein.
LOC_Os01g56380	2.11703	0.0107356	Aromatic L-amino acid decarboxylase (AADC), Conversion of tyrosine into tyramine
LOC_Os03g11560	2.11579	0.00253524	Similar to Digalactosyldiacylglycerol synthase 2.
LOC_Os03g03034	2.11577	1.2992e-05	Similar to Flavanone 3-hydroxylase-like protein.
LOC_Os01g05830	2.1155	0.00107283	expressed protein
LOC_Os09g34140	2.11392	4.76925e-05	expressed protein
LOC_Os06g48350	2.11291	1.06971e-05	eIF4-gamma/eIF5/eIF2-epsilon domain containing protein.
LOC_Os04g33830	2.11183	7.29392e-05	Photosystem I subunit O [Source:Projected fromArabidopsis thaliana (AT1G08380) UniProtKB/Swiss-Prot;Acc:Q949Q5]
LOC_Os01g03660	2.10968	0.0228793	Protein of unknown function DUF3326 domain containing protein.
LOC_Os12g37970	2.1094	1.91091e-05	Myb-related protein MYBAS2[Source:Uniprot/SWISSPROT;Acc:Q4JL76]
LOC_Os08g33710	2.10769	0.000614756	Similar to S-like ribonuclease (RNase PD2) (Fragment).
LOC_Os03g51920	2.1062	0.00651569	Probable zinc metalloprotease EGY3, chloroplastic[Source:Uniprot/SWISSPROT;Acc:Q851F9]
LOC_Os07g34750	2.10448	0.0390217	expressed protein
LOC_Os12g08564	2.1043	0.0127678	retrotransposon protein, putative, unclassified, expressed
LOC_Os01g35170	2.10317	0.0164564	tRNA methyltransferase, putative, expressed
LOC_Os03g21560	2.10211	0.01331	Photosystem II repair protein PSB27-H1,chloroplastic [Source:Projected from Arabidopsis thaliana(AT1G03600) UniProtKB/Swiss-Prot;Acc:Q9LR64]
LOC_Os07g32010	2.101	0.0115423	UDP-glucuronosyl/UDP-glucosyltransferase family protein.
LOC_Os04g35100	2.09788	0.0100649	PLC-like phosphodiesterase, TIM beta/alpha-barrel domain domain containing protein.
LOC_Os04g54320	2.09728	5.33552e-06	expressed protein
LOC_Os01g03870	2.09726	0.0158879	Protein of unknown function DUF1666 family protein.
LOC_Os09g25070	2.09618	0.017211	WRKY transcription factor 62.
LOC_Os10g25830	2.09386	9.68894e-05	mitochondrial carrier protein, putative, expressed
LOC_Os02g43519	2.09197	0.0102285	Conserved hypothetical protein.
LOC_Os02g37120	2.09167	0.000291349	expressed protein
LOC_Os11g11490	2.0897	0.0427356	Regulator of chromosome condensation/beta-lactamase-inhibitor protein II domain containing protein.
LOC_Os02g51130	2.08917	0.0221816	Glycosyl transferase, family 8 protein.
LOC_Os11g02820	2.08639	0.0363513	Conserved hypothetical protein.
LOC_Os05g41220	2.08572	0.00328926	SNF1-related protein kinase regulatory subunit beta-1, putative, expressed
LOC_Os01g32780	2.08551	0.0183799	universal stress protein domain containing protein, putative, expressed
LOC_Os06g13210	2.08525	0.0330907	peptide transporter PTR2, putative, expressed
LOC_Os12g06930	2.0831	0.00940004	Conserved hypothetical protein.
LOC_Os01g52980	2.07717	0.00533396	F-box domain, cyclin-like domain containing protein.
LOC_Os11g02660	2.07614	0.00279916	Similar to Catalytic/ hydrolase.
LOC_Os12g36870	2.07445	0.00418356	Similar to Raffinose synthase protein.
LOC_Os03g04120	2.07332	0.0344441	Similar to Adenosine monophosphate binding protein 1 AMPBP1.
LOC_Os06g23274	2.07288	0.00763233	zinc finger, C3HC4 type, domain containing protein, expressed
LOC_Os01g61590	2.07042	0.0192016	Similar to Calcium-dependent protein kinase.
LOC_Os01g71330	2.06841	0.0453967	expressed protein
LOC_Os03g55164	2.06758	0.030852	Similar to predicted protein.
LOC_Os05g39070	2.0637	0.0019009	Similar to CTD small phosphatase-like protein.
LOC_Os10g40600	2.06364	4.52873e-06	TGF-beta receptor, type I/II extracellular region family protein.
LOC_Os12g09300	2.06003	0.00149603	amino acid transporter, putative, expressed
LOC_Os03g51010	2.05969	0.00172096	hydrolase, alpha/beta fold family domain containing protein, expressed
LOC_Os05g11870	2.05919	0.0110375	Nudix hydrolase 11 [Source:Projected fromArabidopsis thaliana (AT5G45940) UniProtKB/Swiss-Prot;Acc:Q8LET2]
LOC_Os04g42310	2.05898	0.00418507	BTB domain containing protein.
LOC_Os12g24020	2.05755	2.46918e-05	rhodanese-like domain containing protein, putative, expressed
LOC_Os08g09610	2.05627	0.0140816	expressed protein
LOC_Os12g38750	2.05525	0.0301121	Metallophosphoesterase domain containing protein.
LOC_Os01g74450	2.05382	0.0330285	Probable aquaporin TIP1-2[Source:Uniprot/SWISSPROT;Acc:Q94CS9]
LOC_Os03g12320	2.05084	0.00626545	UDP-3-O-acyl N-acetylglucosamine deacetylase domain containing protein.
LOC_Os09g26810	2.05083	0.000432081	Photosystem I chlorophyll a/b-binding protein 6,chloroplastic [Source:Projected from Arabidopsis thaliana(AT1G19150) UniProtKB/Swiss-Prot;Acc:Q8LCQ4]
LOC_Os05g08750	2.05	0.00338046	UDP-glucoronosyl and UDP-glucosyl transferase domain containing protein, expressed
LOC_Os12g02320	2.04835	0.0137583	Non-specific lipid-transfer protein 1[Source:Uniprot/SWISSPROT;Acc:Q0IQK9]
LOC_Os03g02580	2.04646	0.00533802	Armadillo-like helical domain containing protein.
LOC_Os01g67540	2.04184	1.37611e-05	4-coumarate--CoA ligase-like 6[Source:Uniprot/SWISSPROT;Acc:Q8RU95]
LOC_Os02g30600	2.03914	0.00839088	expressed protein
LOC_Os07g04450	2.03728	0.0125502	Conserved hypothetical protein.
LOC_Os01g60170	2.03583	0.0388869	Protein of unknown function DUF567 family protein.
LOC_Os01g36220	2.03406	0.0357598	OsbZIP04
LOC_Os03g56630	2.03358	6.21215e-05	transposon protein, putative, unclassified, expressed
LOC_Os10g35810	2.03276	0.00592844	Thylakoid lumenal 17.4 kDa protein, chloroplastic[Source:Projected from Arabidopsis thaliana (AT5G53490)UniProtKB/Swiss-Prot;Acc:P81760]
LOC_Os09g23540	2.03137	0.049523	Probable cinnamyl alcohol dehydrogenase 8B[Source:Uniprot/SWISSPROT;Acc:Q6ERW9]
LOC_Os05g04150	2.02898	0.00621229	expressed protein
LOC_Os06g43510	2.02778	0.00685825	cytochrome P450 71D6, putative, expressed
LOC_Os01g73170	2.02567	0.0016094	Similar to Peroxidase 12 precursor (EC 1.11.1.7) (Atperox P12) (PRXR6) (ATP4a).
LOC_Os07g33270	2.01775	1.02786e-05	DUF584 domain containing protein, putative, expressed
LOC_Os05g01120	2.0157	0.0108542	Cytochrome P450 family protein.
LOC_Os08g12780	2.01536	0.0421796	chloroplast envelope membrane protein, putative, expressed
LOC_Os11g07600	2.01335	0.00039574	ABC transporter G family member 25[Source:Projected from Arabidopsis thaliana (AT1G71960)UniProtKB/Swiss-Prot;Acc:Q84TH5]
LOC_Os04g59520	2.01244	0.000584552	C2 domain containing protein.
LOC_Os07g36400	2.01107	0.01755	Conserved hypothetical protein.
LOC_Os10g04050	2.01098	3.83296e-05	Hypothetical protein.
LOC_Os01g03340	2.00769	0.00453796	Similar to Bowman Birk trypsin inhibitor.
LOC_Os08g32970	2.00755	0.022429	Similar to Annexin-like protein.
LOC_Os01g47350	2.00471	0.0486362	1,4-dihydroxy-2-naphthoyl-CoA synthase, peroxisomal[Source:Projected from Arabidopsis thaliana (AT1G60550)UniProtKB/Swiss-Prot;Acc:Q8GYN9]
LOC_Os04g02900	2.00369	0.00199795	Pyruvate dehydrogenase E1 component subunit alpha-3, chloroplastic [Source:Uniprot/SWISSPROT;Acc:Q7XTJ3]
LOC_Os06g42030	2.0036	0.000362747	Similar to Potassium transporter 10.
LOC_Os03g03370	2.00322	0.000757748	Beta-carotene hydroxylase, Drought and oxidative stress resistance
LOC_Os09g16760	2.00138	0.00158201	ankyrin repeat family protein, putative, expressed
LOC_Os03g55250	2.00081	0.00452685	Cytochrome P450 family protein.
LOC_Os06g49220	0.499925	5.80458e-05	peptide transporter, putative, expressed
LOC_Os07g49114	0.499745	0.000103404	Wound-induced protein, Wun1, subgroup domain containing protein.
LOC_Os04g43670	0.499017	0.0132742	Similar to OSIGBa0145M07.3 protein.
LOC_Os01g68730	0.49878	0.0480344	Conserved hypothetical protein.
LOC_Os07g44290	0.497613	0.0129682	Similar to CBL-interacting protein kinase 21.
LOC_Os06g04040	0.497483	0.033801	Protein DECREASED SIZE EXCLUSION LIMIT 1[Source:Projected from Arabidopsis thaliana (AT4G29860)UniProtKB/Swiss-Prot;Acc:Q3MV14]
LOC_Os12g28260	0.497458	0.0454014	Similar to predicted protein.
LOC_Os11g44430	0.496904	0.000301587	protein kinase, putative, expressed
LOC_Os12g07210	0.496582	4.49042e-05	Similar to Fructose-bisphosphate aldolase.
LOC_Os10g27300	0.495774	0.0413476	Conserved hypothetical protein.
LOC_Os04g32920	0.495425	0.000474947	retrotransposon protein, putative, unclassified, expressed
LOC_Os11g43990	0.495262	2.31044e-05	Concanavalin A-like lectin/glucanase domain containing protein.
LOC_Os01g17050	0.494944	0.0240838	VQ domain containing protein.
LOC_Os11g44560	0.494607	0.0233631	Similar to Protein kinase domain containing protein, expressed.
LOC_Os01g54700	0.494056	4.12745e-05	retrotransposon protein, putative, unclassified, expressed
LOC_Os04g23580	0.493972	0.00169623	Glycosyl transferase, family 14 protein.
LOC_Os05g08854	0.493801	0.0363709	Similar to predicted protein.
LOC_Os02g54600	0.492872	0.017956	OsMKK4; SMG1
LOC_Os02g10860	0.492087	0.000791315	Transcription factor HY5 [Source:Projected fromArabidopsis thaliana (AT5G11260) UniProtKB/Swiss-Prot;Acc:O24646]
LOC_Os11g07230	0.492062	0.0350474	Leucine-rich repeat, typical subtype domain containing protein.
LOC_Os01g55240	0.4918	0.00590385	Similar to GA 2-oxidase 4.
LOC_Os07g42940	0.491774	2.30178e-06	Serine/threonine-protein kinase SAPK2[Source:Uniprot/SWISSPROT;Acc:Q0D4J7]
LOC_Os04g49370	0.491515	8.18748e-05	Conserved hypothetical protein.
LOC_Os03g17100	0.491161	0.00250599	Probable histone H2A.5[Source:Uniprot/SWISSPROT;Acc:Q94E96]
LOC_Os05g30140	0.490457	0.00467517	RNA recognition motif containing protein, expressed
LOC_Os02g52010	0.489856	0.024775	phosphate-induced protein 1 conserved region domain containing protein, expressed
LOC_Os07g38790	0.48927	0.000773781	Similar to beta-hexosaminidase.
LOC_Os07g39030	0.488555	0.0018564	Conserved hypothetical protein.
LOC_Os03g08140	0.488252	0.0295524	Similar to Tubulin-tyrosine ligase family protein, expressed.
LOC_Os04g52000	0.48802	1.12601e-05	Probable protein phosphatase 2C 44[Source:Uniprot/SWISSPROT;Acc:Q0JAA0]
LOC_Os11g03370	0.487508	0.000740208	No apical meristem (NAM) protein domain containing protein.
LOC_Os03g08860	0.487171	0.000305747	GRAM domain containing protein.
LOC_Os04g38950	0.487118	2.6783e-06	Anthranilate synthase beta subunit 1, chloroplastic[Source:Uniprot/SWISSPROT;Acc:Q7XUS2]
LOC_Os10g41190	0.486564	1.77725e-05	Similar to Monosaccharid transporter.
LOC_Os05g45410	0.486328	0.000274991	Heat stress transcription factor A-4d[Source:Uniprot/SWISSPROT;Acc:Q93VB5]
LOC_Os02g52270	0.486124	0.00835771	Similar to chaperone protein dnaJ.
LOC_Os06g05470	0.486015	0.00814713	Similar to cDNA clone:J023088C01, full insert sequence.
LOC_Os01g66530	0.485865	0.0456684	Conserved hypothetical protein.
LOC_Os01g01870	0.485036	3.32116e-05	Basic helix-loop-helix dimerisation region bHLH domain containing protein.
LOC_Os07g27970	0.484523	3.70164e-05	O-methyltransferase, family 2 domain containing protein.
LOC_Os11g29400	0.484512	0.0121164	6-phosphogluconate dehydrogenase, decarboxylating2, chloroplastic [Source:Uniprot/SWISSPROT;Acc:Q2R480]
LOC_Os01g04330	0.484503	0.000209373	Probable calcium-binding protein CML16[Source:Uniprot/SWISSPROT;Acc:Q5ZCK5]
LOC_Os07g36780	0.484205	0.00253095	Serine/threonine protein kinase-related domain containing protein.
LOC_Os09g27950	0.483967	0.000389923	Glycosyl transferase, family 31 protein.
LOC_Os05g46290	0.482892	0.0131117	Similar to Chaperonin CPN60-2, mitochondrial precursor (HSP60-2).
LOC_Os12g11370	0.482579	0.0243029	verticillium wilt disease resistance protein, putative, expressed
LOC_Os01g20830	0.482496	2.66497e-06	heavy metal-associated domain containing protein, expressed
LOC_Os03g04370	0.48227	0.00723873	Similar to protein-methionine-s-oxide reductase.
LOC_Os06g51270	0.482154	0.0052827	1,3-beta-glucan synthase component domain containing protein, expressed
LOC_Os03g08320	0.481906	0.0364515	Protein TIFY 11c[Source:Uniprot/SWISSPROT;Acc:Q8GRS2]
LOC_Os02g02460	0.481687	0.0468123	Probable metal-nicotianamine transporter YSL8[Source:Uniprot/SWISSPROT;Acc:Q0E4J6]
LOC_Os04g51080	0.481462	0.00909504	Scramblase family protein.
LOC_Os03g14450	0.480782	0.00246112	enolase, putative, expressed
LOC_Os06g28050	0.480705	0.0389211	Similar to 3Fe-4S ferredoxin.
LOC_Os08g45200	0.480499	5.46858e-05	Cullin repeat-like-containing domain domain containing protein.
LOC_Os02g56880	0.480162	0.00129336	transcriptional corepressor LEUNIG, putative, expressed
LOC_Os05g11140	0.479976	0.000127305	Similar to Casein kinase-like protein.
LOC_Os04g58710	0.479521	3.28236e-05	Oxalate--CoA ligase [Source:Projected fromArabidopsis thaliana (AT3G48990) UniProtKB/Swiss-Prot;Acc:Q9SMT7]
LOC_Os07g48260	0.478402	0.0015697	DNA-binding WRKY domain containing protein.
LOC_Os12g16540	0.477921	0.0136924	Similar to Fibrillin-2 precursor.
LOC_Os06g08460	0.477837	0.0251774	Exo70 exocyst complex subunit domain containing protein.
LOC_Os07g48490	0.477691	0.0128969	stress responsive protein, putative, expressed
LOC_Os07g07990	0.477403	0.0048467	Leucine-rich repeat, plant specific containing protein.
LOC_Os09g28650	0.477391	0.000225428	gibberellin receptor, putative, expressed
LOC_Os03g01740	0.477096	0.00838618	Cyclin-dependent protein kinase inhibitor EL2[Source:Uniprot/SWISSPROT;Acc:Q10SY2]
LOC_Os02g45520	0.475486	4.80182e-07	SPX domain-containing membrane protein Os02g45520[Source:Uniprot/SWISSPROT;Acc:Q6EPQ3]
LOC_Os01g63710	0.475224	0.0269289	Cell division control protein 6 homolog[Source:Uniprot/SWISSPROT;Acc:Q5N897]
LOC_Os03g60650	0.475122	3.87111e-06	Protein phosphatase 2C 35[Source:Uniprot/SWISSPROT;Acc:Q84T94]
LOC_Os12g09640	0.474966	9.80947e-05	Similar to Protein phosphatase 2C.
LOC_Os02g27360	0.4735	3.507e-05	aspartic proteinase-like protein 2 precursor, putative, expressed
LOC_Os09g25410	0.473343	2.62448e-06	Conserved hypothetical protein.
LOC_Os03g07530	0.472589	6.36931e-07	cysteine-rich receptor-like protein kinase 25 precursor, putative, expressed
LOC_Os03g03510	0.472037	5.31308e-06	CBL-interacting serine/threonine-protein kinase 9[Source:Projected from Arabidopsis thaliana (AT1G01140)UniProtKB/Swiss-Prot;Acc:Q9MAM1]
LOC_Os09g16950	0.471228	0.000806447	cysteine-rich receptor-like protein kinase 25 precursor, putative, expressed
LOC_Os04g46970	0.471105	0.000614398	Similar to UDP-glycosyltransferase UGT93B9.
LOC_Os02g28980	0.470695	0.000244705	Similar to Peptidylprolyl isomerase.
LOC_Os03g19020	0.468452	4.76226e-07	Zinc finger, RING/FYVE/PHD-type domain containing protein.
LOC_Os02g17534	0.467819	1.77979e-06	xyloglucan fucosyltransferase, putative, expressed
LOC_Os07g17330	0.467596	1.37802e-05	B12D protein, putative, expressed
LOC_Os03g55020	0.466819	0.000771833	UDP-glucuronosyl/UDP-glucosyltransferase family protein.
LOC_Os02g56250	0.465967	1.02052e-06	Similar to Gata zn finger family protein.
LOC_Os01g52594	0.465875	0.000176158	expressed protein
LOC_Os01g11650	0.46583	1.55355e-05	Lipase, GDSL domain containing protein.
LOC_Os01g58690	0.464783	0.049439	Similar to Apurinic endonuclease-redox protein (DNA-(apurinic or apyrimidinic site) lyase) (EC 4.2.99.18).
LOC_Os04g56240	0.464425	6.45944e-05	lipase, putative, expressed
LOC_Os04g51450	0.464266	0.0302885	Similar to Xyloglucan endotransglycosylase (Fragment).
LOC_Os01g03810	0.463829	0.0330245	expressed protein
LOC_Os06g51070	0.462479	0.000350206	Similar to NAM-like protein.
LOC_Os05g05030	0.461866	0.0011534	Conserved hypothetical protein.
LOC_Os02g55910	0.461589	3.51913e-07	Similar to MGDG synthase type A.
LOC_Os08g33640	0.460648	0.0102161	Conserved hypothetical protein.
LOC_Os12g04590	0.46039	0.0152006	Zinc finger, RING/FYVE/PHD-type domain containing protein.
LOC_Os08g26850	0.459941	0.0100184	Protein of unknown function DUF247, plant family protein.
LOC_Os03g15750	0.459834	0.0459654	ASC1-like protein 3[Source:Uniprot/SWISSPROT;Acc:Q84QC0]
LOC_Os01g65800	0.459664	3.09381e-05	powdery mildew resistant protein 5, putative, expressed
LOC_Os05g09550	0.459595	0.00227849	Derlin-1 [Source:Uniprot/SWISSPROT;Acc:Q06397]"
LOC_Os01g06500	0.457455	0.00572651	PHLOEM 2-LIKE A5, putative, expressed
LOC_Os06g46149	0.457051	2.16779e-06	Hypothetical protein.
LOC_Os05g07870	0.456859	0.00419037	Similar to Plastid phosphoenolpyruvate/phosphate translocator.
LOC_Os08g36480	0.456266	1.22142e-07	Nitrate reductase [NADH] 1[Source:Uniprot/SWISSPROT;Acc:P16081]
LOC_Os03g17670	0.455755	0.00393665	expressed protein
LOC_Os02g54130	0.455003	1.97675e-05	Similar to Heat shock-like protein.
LOC_Os12g08760	0.454852	1.57156e-07	carboxyvinyl-carboxyphosphonate phosphorylmutase, putative, expressed
LOC_Os03g57340	0.454743	2.5721e-07	Similar to DnaJ homolog.
LOC_Os02g35760	0.454589	0.0441728	Similar to Pto kinase interactor 1.
LOC_Os02g38740	0.454552	0.0303969	Conserved hypothetical protein.
LOC_Os01g72610	0.454202	0.00106576	Glycosyltransferase AER61, uncharacterized domain containing protein.
LOC_Os03g18030	0.454099	0.00149249	Similar to Leucoanthocyanidin dioxygenase-like protein.
LOC_Os09g07800	0.452201	6.88389e-06	Protein C2-DOMAIN ABA-RELATED 11 [Source:Projectedfrom Arabidopsis thaliana (AT5G47710) UniProtKB/Swiss-Prot;Acc:Q9FIK8]
LOC_Os02g48980	0.451558	2.46315e-06	GPI-anchored protein, putative, expressed
LOC_Os04g49450	0.45141	5.344e-08	Similar to LHY protein.
LOC_Os01g60110	0.451259	2.80735e-06	E2F-related protein, putative, expressed
LOC_Os01g65650	0.45032	2.08853e-06	Protein kinase, core domain containing protein.
LOC_Os01g70710	0.450109	0.0281778	Heavy metal transport/detoxification protein domain containing protein.
LOC_Os12g08090	0.449928	8.06789e-07	amino acid transporter, putative, expressed
LOC_Os02g40900	0.449558	0.0473135	Conserved hypothetical protein.
LOC_Os05g02760	0.449014	0.0113848	Hypothetical protein.
LOC_Os06g49470	0.446967	0.0118487	Cyclophilin.
LOC_Os06g06900	0.446666	1.85552e-05	Similar to predicted protein.
LOC_Os10g40584	0.446301	0.00287359	zinc finger family protein, putative, expressed
LOC_Os01g20910	0.446109	0.0328969	zinc finger, C3HC4 type domain containing protein, expressed
LOC_Os02g03410	0.44607	0.000824303	Similar to Protein kinase CPK1.
LOC_Os01g04280	0.445285	3.02518e-05	Calmodulin binding protein-like family protein.
LOC_Os06g39270	0.44506	0.00110947	UDP-glucuronosyl/UDP-glucosyltransferase family protein.
LOC_Os01g48640	0.444973	0.000127556	Protein of unknown function DUF2921 domain containing protein.
LOC_Os02g54890	0.444933	0.000285139	UDP-glucuronate 4-epimerase, putative, expressed
LOC_Os07g38120	0.444862	1.2643e-05	Similar to Calcium-dependent protein kinase.
LOC_Os05g24780	0.443689	0.0017935	Probable calcium-binding protein CML21[Source:Uniprot/SWISSPROT;Acc:Q0DJ94]
LOC_Os01g47570	0.443558	0.0134588	Conserved hypothetical protein.
LOC_Os01g28730	0.443519	0.000653834	Probable LRR receptor-like serine/threonine-proteinkinase RKF3 [Source:Projected from Arabidopsis thaliana(AT2G48010) UniProtKB/Swiss-Prot;Acc:P93050]
LOC_Os01g62670	0.443306	0.00049803	Protein of unknown function DUF668 family protein.
LOC_Os01g58500	0.44101	0.000505443	expressed protein
LOC_Os02g52210	0.440328	8.71066e-05	Zinc finger, RING/FYVE/PHD-type domain containing protein.
LOC_Os05g37060	0.44028	0.0176069	MYB family transcription factor, putative, expressed
LOC_Os09g31200	0.44004	6.93005e-06	Zinc finger A20 and AN1 domain-containing stress-associated protein 1[Source:Uniprot/SWISSPROT;Acc:A3C039]
LOC_Os03g15570	0.439953	5.45468e-07	Similar to predicted protein.
LOC_Os05g45810	0.438441	0.000139483	Calcineurin B-like protein 4[Source:Uniprot/SWISSPROT;Acc:Q75KU4]
LOC_Os03g12500	0.437586	0.00719702	Allene oxide synthase 2[Source:Uniprot/SWISSPROT;Acc:Q7XYS3]
LOC_Os04g32770	0.437402	0.0051601	Conserved hypothetical protein.
LOC_Os06g02180	0.437277	5.91028e-06	Cellulose synthase-like protein D2[Source:Uniprot/SWISSPROT;Acc:Q9LHZ7]
LOC_Os02g47110	0.437197	8.11034e-07	Similar to ADP-ribosylation factor-like protein.
LOC_Os06g48610	0.437058	1.52664e-06	CCT domain containing protein.
LOC_Os07g12890	0.434136	2.0742e-06	OsZIP8; OsZIP13
LOC_Os01g50170	0.433506	0.021796	Peptidase A1 domain containing protein.
LOC_Os07g12340	0.432999	7.55993e-05	NAC domain-containing protein 67[Source:Uniprot/SWISSPROT;Acc:Q7EZT1]
LOC_Os05g13580	0.432961	1.00754e-05	OsCML18
LOC_Os04g32110	0.43219	5.86595e-08	Similar to ACR4.
LOC_Os02g01930	0.432115	0.000683659	expressed protein
LOC_Os01g72900	0.431751	0.0397333	Asr1; ASR3; OsASR5
LOC_Os05g04000	0.431095	1.13106e-05	Conserved hypothetical protein.
LOC_Os08g26230	0.430979	0.000224399	Conserved hypothetical protein.
LOC_Os01g72100	0.429697	0.000376573	Probable calcium-binding protein CML10[Source:Uniprot/SWISSPROT;Acc:Q8RZB5]
LOC_Os01g59690	0.429435	4.55249e-08	Cyclin-like F-box domain containing protein.
LOC_Os04g56230	0.427132	0.00999242	Conserved hypothetical protein.
LOC_Os04g41050	0.426971	0.0348112	Zinc finger, RING-type domain containing protein.
LOC_Os10g35630	0.426888	0.00131003	Cystathionine beta-synthase, core domain containing protein.
LOC_Os07g39470	0.426756	1.45275e-08	Chitin-inducible gibberellin-responsive protein 2[Source:Uniprot/SWISSPROT;Acc:Q8GVE1]
LOC_Os03g02514	0.426491	3.02028e-08	Similar to catalytic/ hydrolase.
LOC_Os01g08020	0.426456	1.67925e-05	Similar to cDNA clone:J023086K01, full insert sequence.
LOC_Os06g10160	0.426345	0.009297	Serine/threonine protein kinase domain containing protein.
LOC_Os01g64360	0.426172	0.000418171	Similar to MCB2 protein.
LOC_Os07g47350	0.426015	2.88186e-07	Potassium transporter 4 (AtPOT4) (AtKUP3) (AtKT4).
LOC_Os06g37450	0.425958	1.81012e-05	GATA zinc finger domain containing protein, expressed
LOC_Os01g70790	0.42499	4.2911e-06	C2 calcium-dependent membrane targeting domain containing protein.
LOC_Os04g52840	0.424498	2.7375e-06	Protein kinase, core domain containing protein.
LOC_Os03g20210	0.422891	0.0223166	Peptidase A1 domain containing protein.
LOC_Os09g28640	0.422123	1.45497e-06	Lipase, GDXG, active site domain containing protein.
LOC_Os09g28390	0.421695	2.02425e-06	Abscisic acid 8'-hydroxylase 3[Source:Uniprot/SWISSPROT;Acc:Q0J185]
LOC_Os10g36703	0.421012	2.02923e-08	Auxin responsive SAUR protein family protein.
LOC_Os05g25920	0.42069	0.0226354	expressed protein
LOC_Os07g44740	0.420636	7.65344e-05	chaperonin, putative, expressed
LOC_Os03g01990	0.420585	6.73927e-06	lysM domain containing protein, putative, expressed
LOC_Os02g42190	0.42038	0.010582	Protein kinase, catalytic domain domain containing protein.
LOC_Os10g42410	0.420108	3.10794e-08	Protein of unknown function DUF597 family protein.
LOC_Os11g11020	0.41973	0.00290559	Peptidase S8, subtilisin-related domain containing protein.
LOC_Os07g49470	0.419556	0.0384682	Similar to Serine/threonine-protein kinase PBS1 (EC 2.7.1.37) (AvrPphB susceptible protein 1).
LOC_Os02g45320	0.41915	2.6634e-07	OsFBX58 - F-box domain containing protein, expressed
LOC_Os02g07110	0.41911	0.0113976	Hypothetical gene.
LOC_Os11g32940	0.418864	7.8389e-05	OsFBX421 - F-box domain containing protein, expressed
LOC_Os03g25050	0.418038	0.0338065	chaperonin, putative, expressed
LOC_Os01g13760	0.417379	0.0102708	Heat shock protein DnaJ family protein.
LOC_Os02g37330	0.417175	2.32727e-07	Heavy metal transport/detoxification protein domain containing protein.
LOC_Os03g54850	0.416939	0.0115965	NLI interacting factor-like phosphatase, putative, expressed
LOC_Os04g35420	0.416885	0.0360403	Similar to RECQ4A
LOC_Os04g33640	0.415438	3.33228e-06	glycosyl hydrolases family 17, putative, expressed
LOC_Os12g08810	0.415144	1.33332e-09	Similar to VTC2.
LOC_Os01g60020	0.415004	0.0167638	NAC domain-containing protein 68[Source:Uniprot/SWISSPROT;Acc:Q52QH4]
LOC_Os03g10050	0.414665	0.000696571	Probable serine acetyltransferase 4[Source:Uniprot/SWISSPROT;Acc:Q10QH1]
LOC_Os12g41110	0.414513	0.0256379	Calmodulin-like protein 5[Source:Uniprot/SWISSPROT;Acc:Q948R0]
LOC_Os02g11960	0.414404	1.25254e-05	Conserved hypothetical protein.
LOC_Os01g72000	0.414341	5.64255e-05	Armadillo-like helical domain containing protein.
LOC_Os06g08540	0.413469	0.000177299	formin-like protein 13, putative, expressed
LOC_Os07g36170	0.413385	1.15539e-08	Chitin-inducible gibberellin-responsive protein 1[Source:Uniprot/SWISSPROT;Acc:Q69VG1]
LOC_Os09g19229	0.412924	7.6154e-05	Protein kinase, core domain containing protein.
LOC_Os12g06020	0.411928	0.00633166	Dcp1-like decapping family protein.
LOC_Os01g17214	0.41121	0.00019502	Major facilitator superfamily antiporter.
LOC_Os07g35880	0.410806	0.00570629	Similar to Beta-amylase (EC 3.2.1.2).
LOC_Os05g08860	0.409304	0.0138256	Conserved hypothetical protein.
LOC_Os01g53920	0.408824	0.000259818	receptor-like protein kinase 5 precursor, putative, expressed
LOC_Os05g41530	0.407298	0.0145346	Zinc finger, C2H2-type domain containing protein.
LOC_Os02g09480	0.407127	0.00101807	Similar to Myb-related protein B (B-Myb) (Myb-related protein 1) (XMYB1).
LOC_Os03g18150	0.406983	3.42472e-09	Probable protein phosphatase 2C 32[Source:Uniprot/SWISSPROT;Acc:Q10MX1]
LOC_Os10g37570	0.406399	0.0458171	Cyclin-like F-box domain containing protein.
LOC_Os02g47510	0.405675	0.000146171	Carotenoid oxygenase family protein.
LOC_Os01g04920	0.405608	1.35319e-08	Glycosyl transferase, group 1 domain containing protein.
LOC_Os02g38160	0.404388	5.8726e-09	Similar to N-acetylglucosaminyltransferase III.
LOC_Os12g32986	0.403833	1.22904e-05	Heat shock protein 90-6, mitochondrial[Source:Projected from Arabidopsis thaliana (AT3G07770)UniProtKB/Swiss-Prot;Acc:F4JFN3]
LOC_Os03g50810	0.403576	9.75845e-05	Similar to TMK protein precursor.
LOC_Os01g49820	0.40348	1.41738e-06	Similar to Lipid phosphate phosphatase 2 (EC 3.1.3.-) (AtLPP2) (Phosphatidic acid phosphatase 2) (AtPAP2) (Prenyl diphosphate phosphatase).
LOC_Os08g39450	0.403307	1.53855e-09	Zinc finger A20 and AN1 domain-containing stress-associated protein 11[Source:Uniprot/SWISSPROT;Acc:Q84PD8]
LOC_Os02g43020	0.402973	2.52944e-05	Similar to Heat shock protein STI (Stress inducible protein) (GmSTI).
LOC_Os02g46210	0.402218	0.0104237	DUF581 domain containing protein, expressed
LOC_Os01g61830	0.401696	8.07568e-05	Zinc finger CCCH domain-containing protein 11[Source:Uniprot/SWISSPROT;Acc:Q0JHZ2]
LOC_Os08g14940	0.401295	0.0163054	Leucine-rich repeat, N-terminal domain containing protein.
LOC_Os11g38810	0.400856	1.46896e-06	mannose-6-phosphate isomerase, putative, expressed
LOC_Os03g55450	0.400653	4.64742e-07	Transcriptional coactivator SAGA-type complex, Ada1/Tada1 domain containing protein.
LOC_Os09g31482	0.399795	0.000148705	Splicing factor U2af small subunit A[Source:Uniprot/SWISSPROT;Acc:Q9ZQW8]
LOC_Os02g51350	0.399629	5.00317e-07	OsFBK10 - F-box domain and kelch repeat containing protein, expressed
LOC_Os05g41580	0.399534	3.91492e-07	calcium-transporting ATPase, plasma membrane-type, putative, expressed
LOC_Os06g30970	0.399045	2.22396e-08	Similar to Ubiquitin carrier protein.
LOC_Os01g40070	0.398435	3.31263e-08	Phospholipase A2, active site domain containing protein.
LOC_Os02g38140	0.396691	4.0314e-07	glycosyl transferase family 17 protein, putative, expressed
LOC_Os01g68470	0.396464	0.000151143	Conserved hypothetical protein.
LOC_Os03g13840	0.396309	4.01874e-09	Similar to Senescence-associated protein 12.
LOC_Os02g33240	0.395287	0.0363782	Cyclin-like F-box domain containing protein.
LOC_Os02g21920	0.394391	0.00456123	Similar to senescence-associated protein.
LOC_Os04g39010	0.394116	0.0148513	Heavy metal transport/detoxification protein domain containing protein.
LOC_Os03g15080	0.393675	0.00162494	expressed protein
LOC_Os04g41960	0.393574	1.23051e-06	NADP-dependent oxidoreductase, putative, expressed
LOC_Os02g39330	0.39342	1.92165e-08	Chitinase 6 [Source:Uniprot/SWISSPROT;Acc:Q6K8R2]"
LOC_Os09g05030	0.392702	5.36251e-06	armadillo/beta-catenin-like repeat family protein, expressed
LOC_Os11g04720	0.392188	0.0173292	Two-component response regulator ORR9[Source:Uniprot/SWISSPROT;Acc:Q2RAP3]
LOC_Os03g51440	0.39218	1.02548e-06	Tyrosine protein kinase domain containing protein.
LOC_Os08g40850	0.391965	0.000359642	Mitochondrial substrate carrier family protein.
LOC_Os08g04340	0.391205	0.00338425	Cupredoxin domain containing protein.
LOC_Os11g36200	0.39117	1.68484e-05	receptor-like protein kinase 2 precursor, putative, expressed
LOC_Os01g07970	0.390542	3.64224e-06	expressed protein
LOC_Os08g36150	0.389108	8.27339e-06	activator of 90 kDa heat shock protein ATPase homolog, putative, expressed
LOC_Os05g27730	0.388597	4.22691e-06	OsWRKY53
LOC_Os06g12530	0.388007	0.00332289	CS domain domain containing protein.
LOC_Os03g59070	0.387905	7.67948e-05	Lipid phosphate phosphatase delta [Source:Projectedfrom Arabidopsis thaliana (AT3G58490) UniProtKB/Swiss-Prot;Acc:Q9M2G7]
LOC_Os01g47580	0.387564	4.80425e-06	Similar to Lipid phosphate phosphatase 2 (EC 3.1.3.-) (AtLPP2) (Phosphatidic acid phosphatase 2) (AtPAP2) (Prenyl diphosphate phosphatase).
LOC_Os01g68020	0.386753	7.54129e-11	Zinc finger, TAZ-type domain containing protein.
LOC_Os04g49500	0.386568	0.0328476	U box domain domain containing protein.
LOC_Os01g34790	0.386366	2.06301e-09	expressed protein
LOC_Os07g14740	0.38506	1.91851e-05	harpin-induced protein 1 domain containing protein, expressed
LOC_Os08g28670	0.383867	1.22467e-07	pathogenesis-related Bet v I family protein, putative, expressed
LOC_Os07g43470	0.383071	0.000131796	Similar to DRG-like OBG family GTpase fused to an RNA binding domain TGS domain, Fun11p.
LOC_Os03g09070	0.382959	2.98452e-06	Similar to protein binding protein.
LOC_Os08g13570	0.382804	5.62204e-08	Exo70 exocyst complex subunit family protein.
LOC_Os01g37690	0.382219	3.77147e-08	Vacuolar cation/proton exchanger 1a[Source:Uniprot/SWISSPROT;Acc:Q769E5]
LOC_Os02g03400	0.382069	0.0114889	MAP65/ASE1 family protein.
LOC_Os03g23010	0.380135	8.96199e-07	Similar to Poly(A)-binding protein C-terminal interacting protein 6.
LOC_Os04g51460	0.380027	0.0150635	Similar to Xyloglucan endotransglucosylase/hydrolase protein 24 precursor (EC 2.4.1.207) (At-XTH24) (XTH-24) (Meristem protein 5) (MERI-5 protein) (MERI5 protein) (Endo-xyloglucan transferase) (Xyloglucan endo-1,4-beta-D-glucanase).
LOC_Os08g01880	0.379887	1.12544e-09	synaptobrevin-related family protein, putative, expressed
LOC_Os03g28940	0.379562	1.56867e-10	Protein TIFY 10a[Source:Uniprot/SWISSPROT;Acc:Q84R94]
LOC_Os03g10950	0.379329	3.66792e-08	Probable protein phosphatase 2C 29[Source:Uniprot/SWISSPROT;Acc:Q8H063]
LOC_Os09g30490	0.378957	0.00013453	EF hand domain containing protein.
LOC_Os02g51900	0.378623	0.00600943	Similar to UDP-glycosyltransferase 85A8.
LOC_Os03g17300	0.377928	0.000534133	Similar to Resistance protein candidate (Fragment).
LOC_Os02g45530	0.377834	0.0021363	Similar to protein HOTHEAD.
LOC_Os03g44780	0.377825	0.0448968	elongation factor Tu family protein, putative, expressed
LOC_Os02g05970	0.37668	0.021668	Protein kinase, core domain containing protein.
LOC_Os01g74370	0.376107	0.000148035	domain of unknown function DUF966 domain containing protein, expressed
LOC_Os08g06170	0.37477	2.01562e-08	FAD linked oxidase, N-terminal domain containing protein.
LOC_Os03g29360	0.374658	9.65174e-06	expressed protein
LOC_Os03g60220	0.372913	0.000528862	DUF567 domain containing protein, putative, expressed
LOC_Os11g44680	0.372036	3.34798e-08	calmodulin binding protein, putative, expressed
LOC_Os10g28240	0.371564	0.0476204	Similar to Calcium-transporting ATPase 8, plasma membrane-type (EC 3.6.3.8) (Ca(2+)-ATPase isoform 8).
LOC_Os04g46990	0.371478	0.000221681	Similar to OSIGBa0137D06.1 protein.
LOC_Os02g45170	0.371098	7.02578e-05	helix-loop-helix DNA-binding protein, putative, expressed
LOC_Os02g24080	0.370838	4.00017e-11	SNAP-34.
LOC_Os09g36600	0.369657	0.000449165	nodulin, putative, expressed
LOC_Os01g56220	0.367455	0.00935679	Conserved hypothetical protein.
LOC_Os05g35500	0.366837	0.00035677	Similar to MybHv5 (Fragment).
LOC_Os06g46140	0.366394	0.00278234	Conserved hypothetical protein.
LOC_Os01g38980	0.365041	1.90016e-10	IQ calmodulin-binding region domain containing protein.
LOC_Os10g32550	0.364805	0.00250697	Similar to mitochondrial chaperonin-60.
LOC_Os07g47450	0.364609	0.00124293	Flowering-promoting factor 1-like protein 5[Source:Uniprot/SWISSPROT;Acc:A3BNA1]
LOC_Os10g35460	0.364154	0.000149729	COBRA-like protein 4[Source:Uniprot/SWISSPROT;Acc:Q8W3E8]
LOC_Os07g38630	0.363276	0.000457607	Hypothetical conserved gene.
LOC_Os05g38880	0.363153	9.22466e-07	Conserved hypothetical protein.
LOC_Os10g42690	0.362425	9.83012e-08	Lysine-specific demethylase JMJ706[Source:Uniprot/SWISSPROT;Acc:Q336N8]
LOC_Os08g01330	0.360326	0.0102533	Similar to NAM-like protein.
LOC_Os11g11960	0.359911	0.00152814	NB-ARC domain containing protein.
LOC_Os08g32780	0.359603	1.54039e-07	Similar to carbonic anhydrase.
LOC_Os10g06630	0.359579	3.96487e-05	Similar to Cyclophilin Dicyp-2.
LOC_Os03g58830	0.359193	0.00855695	Similar to MYC1.
LOC_Os01g60420	0.359053	2.69191e-07	expressed protein
LOC_Os05g39260	0.35838	0.000465702	zinc finger, C3HC4 type domain containing protein, expressed
LOC_Os03g51390	0.358068	3.2956e-07	Conserved hypothetical protein.
LOC_Os04g58720	0.357803	0.0024183	Similar to Phosphoribosyltransferase (Fragment).
LOC_Os05g50180	0.357212	0.0078544	Probable calcium-binding protein CML14[Source:Uniprot/SWISSPROT;Acc:Q6L5F4]
LOC_Os02g22160	0.355776	0.00320441	Protein of unknown function DUF266, plant family protein.
LOC_Os06g34960	0.355364	0.00644219	Conserved hypothetical protein.
LOC_Os02g11859	0.353503	0.0286293	expressed protein
LOC_Os06g39370	0.352541	2.35099e-05	Kelch-type beta propeller domain containing protein.
LOC_Os01g23710	0.352392	9.49554e-08	Similar to No apical meristem protein.
LOC_Os03g20380	0.352035	4.46233e-12	CBL-interacting protein kinase 31[Source:Uniprot/SWISSPROT;Acc:Q6X4A2]
LOC_Os02g52150	0.349529	0.0151407	24.1 kDa heat shock protein, mitochondrial[Source:Uniprot/SWISSPROT;Acc:Q6Z7V2]
LOC_Os10g35640	0.349024	0.00136446	Similar to Fertility restorer.
LOC_Os04g33810	0.34811	9.46242e-05	RNA recognition motif containing protein, putative, expressed
LOC_Os03g45850	0.347428	0.0348524	Hypothetical conserved gene.
LOC_Os06g37010	0.3473	2.31317e-07	Similar to zinc transporter 4.
LOC_Os05g24770	0.34707	0.0134791	Reticulon family protein.
LOC_Os08g34750	0.346732	4.72511e-05	Similar to serine esterase family protein.
LOC_Os01g58350	0.346121	5.06723e-08	Conserved hypothetical protein.
LOC_Os04g39350	0.34608	2.82382e-11	Heavy metal transport/detoxification protein domain containing protein.
LOC_Os04g30420	0.34586	6.62077e-09	dehydrogenase, putative, expressed
LOC_Os03g57310	0.345208	4.33532e-05	syntaxin, putative, expressed
LOC_Os01g48950	0.344049	2.48365e-05	Conserved hypothetical protein.
LOC_Os08g41390	0.343573	6.43658e-09	Similar to Peptidylprolyl isomerase
LOC_Os01g39330	0.343572	0.00366623	helix-loop-helix DNA-binding domain containing protein, expressed
LOC_Os12g04500	0.34274	0.00368819	Two-component response regulator ORR10[Source:Uniprot/SWISSPROT;Acc:Q2QXY3]
LOC_Os08g34580	0.342496	1.90161e-08	OsTPS1
LOC_Os09g39190	0.342414	0.00475093	Similar to RING-finger protein.
LOC_Os05g39930	0.342347	1.81742e-05	spotted leaf 11, putative, expressed
LOC_Os01g08560	0.341383	1.454e-07	DnaK family protein, putative, expressed
LOC_Os07g49400	0.340732	5.88741e-06	L-ascorbate peroxidase 2, cytosolic[Source:Uniprot/SWISSPROT;Acc:Q9FE01]
LOC_Os10g43060	0.339177	1.06531e-09	Conserved hypothetical protein.
LOC_Os05g46830	0.338774	7.35394e-05	Hypothetical protein.
LOC_Os07g41310	0.337346	0.000127625	COBRA-like protein 1[Source:Uniprot/SWISSPROT;Acc:Q6Z4G8]
LOC_Os06g11150	0.336833	0.0025985	Protein of unknown function DUF1645 family protein.
LOC_Os06g10050	0.336581	0.00194486	Hypothetical conserved gene.
LOC_Os05g01940	0.336301	6.87014e-08	Zinc finger, RING/FYVE/PHD-type domain containing protein.
LOC_Os01g60450	0.335595	0.00840699	Similar to Cinnamate-4-hydroxylase.
LOC_Os05g07880	0.335341	0.0012436	Phospholipase D2 (EC 3.1.4.4).
LOC_Os12g04690	0.334279	0.0125667	Conserved hypothetical protein.
LOC_Os12g44320	0.333034	0.0112708	carbohydrate binding protein, putative, expressed
[truncated: 241 more rows]
