# Supplementary material for: A stress-responsive bZIP transcription factor OsbZIP62 improves drought and oxidative tolerance in rice
Source: BMC Plant Biol. 2019 Jun 17;19:260. doi: 10.1186/s12870-019-1872-1 (PMC6580479; doi:10.1186/s12870-019-1872-1)
Supplement: Supplementary file 3 — Table S2. DEGs in osbzip62 mutant (XLSX 96 kb) [file 12870_2019_1872_MOESM3_ESM.xlsx]

## Sheet: Sheet3
Supplementary table S2. DEGs in osbzip62 mutant plants
LOCUS ID	foldChange(Crispr/Nip)	pval	Annotation
LOC_Os07g02430	90062.7	1.8174e-93	Conserved hypothetical protein.
LOC_Os03g02470	67407.2	4.72138e-86	expressed protein
LOC_Os03g18779	30247.9	4.51686e-61	Conserved hypothetical protein.
LOC_Os02g53240	8173.1	2.82124e-17	Conserved hypothetical protein.
LOC_Os06g10260	6393.86	8.06862e-45	cytochrome P450, putative, expressed
LOC_Os03g43100	6039.08	1.09019e-20	expressed protein
LOC_Os01g49750	3469.55	2.94669e-11	expressed protein
LOC_Os07g01300	1880.44	8.06308e-06	Similar to GRF zinc finger family protein, expressed.
LOC_Os07g26100	1683.88	1.78546e-08	expressed protein
LOC_Os03g31560	1606.19	1.26655e-39	retrotransposon protein, putative, unclassified, expressed
LOC_Os11g41770	1068.45	1.75869e-09	expressed protein
LOC_Os03g17410	955.41	1.88729e-09	Conserved hypothetical protein.
LOC_Os03g59440	754.526	0.00353507	Plant disease resistance response protein family protein.
LOC_Os08g03002	634.161	0.000165874	Concanavalin A-like lectin/glucanase, subgroup domain containing protein.
LOC_Os07g34520	628.047	3.06708e-05	Isocitrate lyase[Source:Uniprot/SWISSPROT;Acc:Q6Z6M4]
LOC_Os05g23050	607.472	4.38611e-06	Conserved hypothetical protein.
LOC_Os05g50390	593.839	8.69464e-05	expressed protein
LOC_Os12g07180	593.839	0.00322056	Conserved hypothetical protein.
LOC_Os03g20710	585.195	0.0327068	Similar to Glycosyl hydrolase family 1 protein.
LOC_Os01g62740	498.286	0.0054381	expressed protein
LOC_Os04g02490	477.329	0.00572611	expressed protein
LOC_Os08g04580	449.712	0.00700059	csAtPR5, putative, expressed
LOC_Os10g34409	424.525	2.80413e-47	transposon protein, putative, CACTA, En/Spm sub-class, expressed
LOC_Os02g15350	316.398	0.00118454	Dof zinc finger transcriptional activator, Dof zinc finger transcription factor, Grain filling, GA response in aleurone cell
LOC_Os08g04240	279.117	0.0263639	Protein of unknown function DUF26 domain containing protein.
LOC_Os02g06580	262.306	7.09578e-05	Formin-like protein 10[Source:Uniprot/SWISSPROT;Acc:Q6H7U3]
LOC_Os03g25760	255.418	0.00403369	calmodulin-binding protein, putative, expressed
LOC_Os01g42210	208.49	0.0278288	LTPL47 - Protease inhibitor/seed storage/LTP family protein precursor, putative, expressed
LOC_Os10g24004	199.314	1.23071e-12	Conserved hypothetical protein.
LOC_Os02g07050	192.987	0.0264437	Pentatricopeptide repeat domain containing protein.
LOC_Os07g03920	167.042	0.0354439	Protein kinase, catalytic domain domain containing protein.
LOC_Os01g57370	166.605	0.031645	Similar to Cyclic nucleotide-gated ion channel 4 (AtCNGC4) (Cyclic nucleotide-and calmodulin-regulated ion channel 4) (AtHLM1).
LOC_Os02g12470	163.375	0.0332174	Conserved hypothetical protein.
LOC_Os07g06834	157.273	1.53639e-39	Protein of unknown function DUF3778 domain containing protein.
LOC_Os03g61160	135.301	0.0109849	Conserved hypothetical protein.
LOC_Os05g13970	133.276	0.0321059	phosphorylase domain containing protein, putative, expressed
LOC_Os03g08560	126.337	0.0463369	plasma membrane ATPase, putative, expressed
LOC_Os07g35350	124.944	0.00097947	Similar to hydrolase, hydrolyzing O-glycosyl compounds.
LOC_Os03g45210	116.742	0.021449	Protein of unknown function DUF1637 family protein.
LOC_Os08g41620	103.351	0.0337286	Peptidase C19, ubiquitin carboxyl-terminal hydrolase 2 family protein.
LOC_Os07g05840	92.0602	1.46697e-51	Conserved hypothetical protein.
LOC_Os02g54790	82.9637	4.54462e-10	Nucleotide-binding, alpha-beta plait domain containing protein.
LOC_Os06g46250	72.4032	0.000150736	Conserved hypothetical protein.
LOC_Os07g32680	67.5683	8.00454e-05	retrotransposon protein, putative, unclassified, expressed
LOC_Os07g03040	47.0422	9.0516e-36	expressed protein
LOC_Os02g12680	37.4031	0.0216359	Allene oxide synthase 3[Source:Uniprot/SWISSPROT;Acc:Q6Z6L1]
LOC_Os03g51350	35.0476	0.0107423	expressed protein
LOC_Os08g32750	33.8424	7.46841e-05	Carbonic anhydrase, CAH1-like domain containing protein.
LOC_Os05g01330	32.0166	3.14787e-13	Conserved hypothetical protein.
LOC_Os10g01500	30.6222	3.57454e-06	Hypothetical conserved gene.
LOC_Os08g38800	26.8072	0.00109786	Myb/SANT-like domain domain containing protein.
LOC_Os11g35330	26.5833	0.000872581	LysM domain receptor-like kinase 4[Source:Projected from Arabidopsis thaliana (AT2G23770)UniProtKB/Swiss-Prot;Acc:O64825]
LOC_Os03g18200	26.3124	0.00185209	DnaJ protein ERDJ3A [Source:Projected fromArabidopsis thaliana (AT3G08970) UniProtKB/Swiss-Prot;Acc:Q9SR96]
LOC_Os03g13230	25.9551	0.0406561	Pentatricopeptide repeat-containing proteinAt4g37170 [Source:Projected from Arabidopsis thaliana(AT4G37170) UniProtKB/Swiss-Prot;Acc:O23169]
LOC_Os06g36410	25.2324	1.04174e-22	Hypothetical conserved gene.
LOC_Os06g49350	24.9232	0.0471547	Similar to NBS-LRR disease resistance protein homologue.
LOC_Os11g10510	24.3186	0.00304986	Alcohol dehydrogenase 2[Source:Uniprot/SWISSPROT;Acc:Q0ITW7]
LOC_Os02g41954	23.7366	8.96461e-10	OsGA2ox9
LOC_Os05g40070	21.2064	0.00417677	Hypothetical conserved gene.
LOC_Os11g26790	20.2426	9.83184e-05	Water stress-inducible protein Rab21[Source:Uniprot/SWISSPROT;Acc:Q2R4Z4]
LOC_Os12g05330	19.6368	0.0017962	Adipose-regulatory protein, Seipin domain containing protein.
LOC_Os02g07170	18.9145	0.0148757	MYB family transcription factor, putative, expressed
LOC_Os07g32710	18.4705	1.77236e-18	Hypothetical protein.
LOC_Os08g10670	18.0157	0.0148331	Peptidase aspartic, catalytic domain containing protein.
LOC_Os12g42910	17.5153	0.0377112	sodium/calcium exchanger protein, putative, expressed
LOC_Os10g03930	17.0635	0.0233702	Similar to cDNA clone:001-119-F04, full insert sequence.
LOC_Os10g39190	16.7798	5.00428e-12	Putative B3 domain-containing protein Os10g0537100[Source:Uniprot/SWISSPROT;Acc:Q8LNN8]
LOC_Os10g39920	15.9898	2.34527e-05	Cyclin-dependent protein kinase inhibitor SMR1[Source:Uniprot/SWISSPROT;Acc:Q9AV28]
LOC_Os03g22655	15.8661	6.05468e-06	Similar to cDNA clone:J033091L01, full insert sequence.
LOC_Os08g04230	15.6669	5.73548e-05	Protein of unknown function DUF26 domain containing protein.
LOC_Os06g35520	15.1002	0.00113876	Similar to Peroxidase P7 (EC 1.11.1.7) (TP7).
LOC_Os09g09540	13.9643	0.0393264	Zinc finger, SWIM-type domain containing protein.
LOC_Os11g02100	13.445	0.00444918	peroxidase precursor, putative, expressed
LOC_Os05g48810	13.4311	0.00177348	dnaJ domain containing protein, expressed
LOC_Os01g61610	13.3895	3.02224e-09	Similar to Leucoanthocyanidin dioxygenase-like protein.
LOC_Os10g25850	13.3648	0.0345269	CCAAT-binding transcription factor, subunit B domain containing protein.
LOC_Os01g09080	13.3239	6.42455e-05	Similar to WRKY 1 (Fragment).
LOC_Os03g17810	13.1487	0.0363513	Similar to LOB domain protein 4.
LOC_Os10g26940	13.0666	7.31147e-06	BURP domain-containing protein 16[Source:Uniprot/SWISSPROT;Acc:Q7XES5]
LOC_Os11g10710	12.9983	0.00110461	Similar to Protein kinase domain containing protein, expressed.
LOC_Os12g13890	12.9771	8.38974e-05	retrotransposon protein, putative, unclassified, expressed
LOC_Os12g05210	12.2728	0.0034701	Conserved hypothetical protein.
LOC_Os04g38540	11.7467	8.37844e-06	Similar to ORW1943Ba0077G13.3 protein.
LOC_Os09g25690	11.6119	0.0328203	Conserved hypothetical protein.
LOC_Os03g42520	11.5647	0.0134982	expressed protein
LOC_Os11g40400	11.3621	0.0264821	Tyrosine protein kinase domain containing protein.
LOC_Os10g28350	11.3509	2.78988e-10	1,2-dihydroxy-3-keto-5-methylthiopentenedioxygenase 1 [Source:Uniprot/SWISSPROT;Acc:A1L4T4]
LOC_Os04g40990	10.9965	0.00224101	Malate synthase[Source:Uniprot/SWISSPROT;Acc:Q7XUG1]
LOC_Os06g45184	10.721	0.00395149	Conserved hypothetical protein.
LOC_Os04g54110	10.3343	0.020033	Similar to H0613A10.6 protein.
LOC_Os01g36790	10.1434	0.000204066	Protein kinase, catalytic domain domain containing protein.
LOC_Os06g47270	10.1407	0.0328728	Zinc finger, RING/FYVE/PHD-type domain containing protein.
LOC_Os02g39510	9.99194	0.0471948	Protein of unknown function DUF1218 domain containing protein.
LOC_Os09g27500	9.8766	2.32592e-06	cytochrome P450, putative, expressed
LOC_Os02g43330	9.60244	0.0330266	Homeobox-leucine zipper protein HOX24[Source:Uniprot/SWISSPROT;Acc:Q6H6S3]
LOC_Os01g27449	9.54511	0.00926312	Hypothetical gene.
LOC_Os08g01910	9.52978	1.42876e-07	Protein of unknown function DUF1442 domain containing protein.
LOC_Os01g06560	9.52306	0.0193292	Similar to cDNA clone:J023049H21, full insert sequence.
LOC_Os06g03830	9.36648	5.54556e-11	Short-chain dehydrogenase/reductase SDR family protein.
LOC_Os05g23140	9.32353	0.0272033	retrotransposon protein, putative, LINE subclass, expressed
LOC_Os02g56900	9.30812	2.78839e-06	thioredoxin family protein, putative, expressed
LOC_Os07g05365	9.07437	1.37857e-05	photosystem II 10 kDa polypeptide, chloroplast precursor, putative, expressed
LOC_Os03g60580	8.95908	0.00124653	Actin-depolymerizing factor 3[Source:Uniprot/SWISSPROT;Acc:Q84TB6]
LOC_Os10g25400	8.69332	0.00477892	Lipase, GDSL domain containing protein.
LOC_Os03g25490	8.67393	0.0141978	Similar to Cytochrome P450 family protein, expressed.
LOC_Os03g32526	8.63378	0.000582092	Similar to OSIGBa0076I14.10 protein.
LOC_Os07g24830	8.56212	0.0148374	Similar to Thionin-like peptide.
LOC_Os01g50910	8.47174	0.00220883	Late embryogenesis abundant protein repeat containing protein.
LOC_Os06g08660	8.39948	0.00157201	Pentatricopeptide repeat-containing proteinAt4g30700 [Source:Projected from Arabidopsis thaliana(AT4G30700) UniProtKB/Swiss-Prot;Acc:Q9SUH6]
LOC_Os09g27750	7.97444	0.00575376	OsACO2; OsACO1
LOC_Os01g04490	7.95315	0.0384676	Conserved hypothetical protein.
LOC_Os08g25030	7.90599	0.0411443	Protein of unknown function DUF247, plant domain containing protein.
LOC_Os01g52610	7.87931	6.04602e-06	CASP-like protein 3A1[Source:Uniprot/SWISSPROT;Acc:Q5JM57]
LOC_Os01g11600	7.84355	3.30954e-06	Conserved hypothetical protein.
LOC_Os09g23300	7.80902	1.93106e-08	OsVIT2
LOC_Os01g52740	7.78681	1.77865e-06	expressed protein
LOC_Os07g46360	7.77616	0.00750651	glyoxalase family protein, putative, expressed
LOC_Os06g35165	7.73332	2.84355e-10	expressed protein
LOC_Os03g17790	7.55811	1.13563e-05	Similar to Low-temperature induced protein lt101.2.
LOC_Os04g57880	7.50489	1.12304e-09	heat shock protein DnaJ, putative, expressed
LOC_Os05g05070	7.43585	0.0221433	Hypothetical conserved gene.
LOC_Os03g52380	7.21071	0.0159561	Conserved hypothetical protein.
LOC_Os12g04980	7.04717	0.00131466	Similar to Disrupted meiotic cDNA 1 protein (Fragment).
LOC_Os03g46070	6.84491	0.0173377	Similar to Osmotin precursor.
LOC_Os01g07170	6.8217	4.58276e-11	DNA-binding HORMA domain containing protein.
LOC_Os12g03050	6.79183	0.000259968	NAC domain-containing protein 77[Source:Uniprot/SWISSPROT;Acc:Q5CD17]
LOC_Os07g47990	6.76152	1.11832e-14	Similar to Peroxidase (EC 1.11.1.7).
LOC_Os05g49100	6.75995	8.54742e-07	OsWRKY49
LOC_Os06g36450	6.75529	6.1374e-06	Solute carrier family 40 member 1[Source:Uniprot/SWISSPROT;Acc:Q5Z922]
LOC_Os11g19864	6.75193	0.00323924	transposon protein, putative, Pong sub-class, expressed
LOC_Os04g48030	6.74789	0.00727825	Heat stress transcription factor B-2a[Source:Uniprot/SWISSPROT;Acc:Q7XRX3]
LOC_Os10g28340	6.55588	2.29642e-05	Heat stress transcription factor A-2c[Source:Uniprot/SWISSPROT;Acc:Q338B0]
LOC_Os01g42860	6.35538	0.0073344	Similar to Substilin /chymotrypsin-like inhibitor (Proteinase inhibitor).
LOC_Os07g10840	6.31451	0.000379053	uncharacterized glycosyltransferase, putative, expressed
LOC_Os08g07380	6.30546	0.0331089	retrotransposon protein, putative, unclassified, expressed
LOC_Os08g02110	6.27087	8.38765e-05	peroxidase precursor, putative, expressed
LOC_Os03g22210	6.20048	0.0100895	Pollen Ole e 1 allergen/extensin domain containing protein.
LOC_Os05g03920	6.1798	1.47283e-05	Hypothetical conserved gene.
LOC_Os03g46060	6.14265	0.024217	Similar to Thaumatin-like protein.
LOC_Os04g17660	6.11467	1.67185e-12	OsHAC1;2
LOC_Os06g51050	5.95667	0.000521403	Chitinase 3 [Source:Uniprot/SWISSPROT;Acc:P24626]"
LOC_Os10g13850	5.94162	0.000121896	POEI17 - Pollen Ole e I allergen and extensin family protein precursor, expressed
LOC_Os06g09980	5.8905	5.25913e-09	Conserved hypothetical protein.
LOC_Os05g16420	5.86011	9.96475e-11	Conserved hypothetical protein.
LOC_Os07g46950	5.84922	0.00674219	ligA, putative, expressed
LOC_Os01g15340	5.83324	0.0101332	Flowering-promoting factor 1-like protein 1[Source:Uniprot/SWISSPROT;Acc:Q9LGE3]
LOC_Os02g09830	5.75932	0.00835022	OsbZIP16
LOC_Os07g06960	5.72273	0.018209	Pentatricopeptide repeat domain containing protein.
LOC_Os05g37060	5.71087	0.0038526	MYB family transcription factor, putative, expressed
LOC_Os09g33530	5.71028	0.000818825	Diacylglycerol acyltransferase domain containing protein.
LOC_Os04g56030	5.69168	0.00431251	glycine-rich cell wall structural protein precursor, putative, expressed
LOC_Os05g23250	5.65849	0.0214867	Leucine Rich Repeat family protein, expressed
LOC_Os12g07030	5.64906	0.000181355	Similar to AP2 domain containing protein RAP2.6 (Fragment).
LOC_Os10g25030	5.61733	1.23306e-12	red chlorophyll catabolite reductase, putative, expressed
LOC_Os08g30770	5.59637	0.00976555	ABC transporter-like domain containing protein.
LOC_Os09g10010	5.59301	5.3957e-11	expressed protein
LOC_Os11g38160	5.56322	6.11141e-06	Sugar/inositol transporter domain containing protein.
LOC_Os01g18860	5.50357	2.26483e-06	S-adenosylmethionine synthase 3[Source:Uniprot/SWISSPROT;Acc:Q9LGU6]
LOC_Os07g13780	5.43083	0.0401295	UDP-glucuronosyl/UDP-glucosyltransferase domain containing protein.
LOC_Os02g16070	5.403	0.00686178	lr1 disease resistance protein, putative, expressed
LOC_Os04g56040	5.37058	0.000686251	Conserved hypothetical protein.
LOC_Os11g25700	5.32664	0.00340365	tropinone reductase, putative, expressed
LOC_Os04g58090	5.31577	0.0231785	Harpin-induced 1 domain containing protein.
LOC_Os12g42200	5.26385	0.0157288	Similar to cation proton exchanger.
LOC_Os07g48450	5.2627	1.80954e-06	Similar to NAC domain transcription factor.
LOC_Os08g31950	5.24023	0.00787481	Hypothetical conserved gene.
LOC_Os03g61360	5.12254	0.00203939	Similar to Soluble epoxide hydrolase.
LOC_Os09g16540	5.11984	0.0189762	protein kinase, putative, expressed
LOC_Os08g01940	5.11908	0.000129208	non-lysosomal glucosylceramidase, putative, expressed
LOC_Os01g14520	5.09935	3.05324e-05	Similar to inner membrane transport protein.
LOC_Os02g19470	5.09138	0.00256696	Protein of unknown function DUF594 family protein.
LOC_Os01g03330	5.06541	0.00255412	Proteinase inhibitor I12, Bowman-Birk family protein.
LOC_Os12g41910	5.06396	0.0175732	Similar to BTB/POZ
LOC_Os05g28740	5.06139	0.0188397	UspA domain containing protein.
LOC_Os03g26490	4.99655	0.00203638	expressed protein
LOC_Os01g60250	4.97358	0.0180462	Pentatricopeptide repeat-containing proteinAt3g14730 [Source:Projected from Arabidopsis thaliana(AT3G14730) UniProtKB/Swiss-Prot;Acc:Q9LUC2]
LOC_Os07g07410	4.96597	7.70924e-10	2OG-Fe(II) oxygenase domain containing protein.
LOC_Os04g01910	4.96559	0.0153645	Legume lectin, beta domain containing protein.
LOC_Os01g64180	4.94974	0.00564672	expressed protein
LOC_Os12g43970	4.94461	0.00631759	hydrolase, alpha/beta fold family domain containing protein, expressed
LOC_Os06g35850	4.91603	0.0403293	lectin protein kinase family protein, putative, expressed
LOC_Os01g70050	4.86677	0.0156047	Auxin responsive SAUR protein family protein.
LOC_Os04g34370	4.83309	1.72979e-05	Similar to H0525E10.7 protein.
LOC_Os10g02070	4.77757	3.3622e-05	peroxidase precursor, putative, expressed
LOC_Os09g15050	4.77754	0.0116561	Terpene synthase-like domain containing protein.
LOC_Os07g01904	4.77163	5.0186e-14	Conserved hypothetical protein.
LOC_Os11g03300	4.75008	2.84133e-07	NAC-domain protein, Drought tolerance
LOC_Os03g09170	4.74173	0.000793405	Pathogenesis-related transcriptional factor and ERF domain containing protein.
LOC_Os03g16950	4.7155	0.00184959	Similar to (clone wusl1032) mRNA sequence.
LOC_Os03g19670	4.69673	0.000644947	Lipase, GDSL domain containing protein.
LOC_Os07g31244	4.68826	0.0246376	expressed protein
LOC_Os11g05494	4.6356	0.00593145	expressed protein
LOC_Os06g05450	4.63274	4.48701e-06	Hypothetical conserved gene.
LOC_Os06g28050	4.59808	0.00234843	Similar to 3Fe-4S ferredoxin.
LOC_Os02g49860	4.57784	6.18232e-05	Similar to cDNA, clone: J065098J18, full insert sequence.
LOC_Os08g38610	4.48742	0.00577509	pentatricopeptide, putative, expressed
LOC_Os05g23950	4.44697	0.0264315	Similar to TRAF-type zinc finger family protein.
LOC_Os01g56450	4.43966	0.0176582	Protein of unknown function DUF567 family protein.
LOC_Os09g21180	4.42636	0.000380499	Similar to Homeobox-leucine zipper protein HOX25.
LOC_Os02g02800	4.4149	0.0361841	Nicotinamide N-methyltransferase, putative domain containing protein.
LOC_Os06g06490	4.41372	0.00264308	Similar to Arm repeat containing protein.
LOC_Os06g51060	4.39567	0.0201558	Chitinase 1 [Source:Uniprot/SWISSPROT;Acc:Q42993]"
LOC_Os02g01590	4.38476	1.84047e-12	Similar to Fructosyltransferase.
LOC_Os09g28210	4.38115	4.25922e-07	OsbHLH120; qRT9
LOC_Os04g43200	4.37503	8.0009e-05	Peroxygenase [Source:Uniprot/SWISSPROT;Acc:Q7FAX1]"
LOC_Os01g62190	4.37412	0.0198329	Zinc finger, C2H2 domain containing protein.
LOC_Os03g15960	4.32942	0.00381053	17.9 kDa class I heat shock protein[Source:Uniprot/SWISSPROT;Acc:Q84Q77]
LOC_Os08g09060	4.32045	6.52681e-05	Germin-like protein 8-10[Source:Uniprot/SWISSPROT;Acc:Q6YZ97]
LOC_Os02g50110	4.30708	0.00387218	expressed protein
LOC_Os03g05290	4.30624	0.0281996	Probable aquaporin TIP1-1[Source:Uniprot/SWISSPROT;Acc:P50156]
LOC_Os03g30530	4.30181	0.000516841	Conserved hypothetical protein.
LOC_Os05g09550	4.29819	8.52362e-06	Derlin-1 [Source:Uniprot/SWISSPROT;Acc:Q06397]"
LOC_Os01g74450	4.25421	0.00259289	Probable aquaporin TIP1-2[Source:Uniprot/SWISSPROT;Acc:Q94CS9]
LOC_Os08g14880	4.21399	6.38524e-05	Hypothetical gene.
LOC_Os01g48620	4.19713	1.49847e-06	Protein of unknown function DUF2921 domain containing protein.
LOC_Os04g30010	4.16671	0.0442729	Similar to H0607F01.6 protein.
LOC_Os04g32740	4.15923	1.03686e-06	hydrolase, NUDIX family, domain containing protein, expressed
LOC_Os06g22390	4.13477	0.00864404	expressed protein
LOC_Os12g43580	4.11883	0.00066795	expressed protein
LOC_Os03g51479	4.10424	0.00897641	Similar to cDNA clone:002-104-C06, full insert sequence.
LOC_Os11g30760	4.10172	1.2006e-05	Glycosyl transferase, family 31 domain containing protein.
LOC_Os03g08999	4.02568	1.53851e-10	Similar to Alcohol dehydrogenase ADH.
LOC_Os02g54254	4.01031	0.0335664	Similar to Lysine ketoglutarate reductase/saccharopine dehydrogenase.
LOC_Os01g22249	4.00873	4.603e-10	Haem peroxidase, plant/fungal/bacterial family protein.
LOC_Os06g35060	4.00207	0.0141087	Heavy metal transport/detoxification protein domain containing protein.
LOC_Os06g36390	3.99826	5.06936e-05	expressed protein
LOC_Os11g05800	3.9737	4.94785e-05	Similar to H0622F05.7 protein.
LOC_Os03g38350	3.9719	0.00175552	Lipase, GDSL domain containing protein.
LOC_Os03g16860	3.91812	0.000575879	Probable mediator of RNA polymerase IItranscription subunit 37c [Source:Projected fromArabidopsis thaliana (AT3G12580) UniProtKB/Swiss-Prot;Acc:Q9LHA8]
LOC_Os10g42040	3.91769	0.00025282	Similar to RIR1b protein precursor.
LOC_Os02g32520	3.91313	4.30672e-11	Chaperone protein ClpD, chloroplastic[Source:Projected from Arabidopsis thaliana (AT5G51070)UniProtKB/Swiss-Prot;Acc:P42762]
LOC_Os08g39140	3.90868	4.00569e-05	Similar to Heat shock protein 82.
LOC_Os09g38020	3.90196	5.22016e-06	Similar to Histone H4.
LOC_Os02g57280	3.90152	8.94617e-05	Similar to Brown planthopper-induced resistance protein 1.
LOC_Os02g11760	3.89316	3.93064e-07	ABC-2 type transporter domain containing protein.
LOC_Os02g33670	3.84534	0.0315766	expressed protein
LOC_Os01g03340	3.8431	0.00127616	Similar to Bowman Birk trypsin inhibitor.
LOC_Os12g05440	3.84259	0.00212512	Similar to Cytochrome P450 CYP94C20.
LOC_Os02g26794	3.82863	0.0232002	Conserved hypothetical protein.
LOC_Os01g41240	3.82356	3.8344e-08	Alpha/beta hydrolase fold-1 domain containing protein.
LOC_Os05g04700	3.82297	0.017469	Similar to ICT protein (Fragment).
LOC_Os06g35930	3.81874	0.0434438	Aquaporin NIP1-4[Source:Uniprot/SWISSPROT;Acc:Q5Z9E2]
LOC_Os02g49480	3.79519	0.00829357	Helix-loop-helix DNA-binding domain containing protein.
LOC_Os02g14440	3.78502	4.81441e-05	Similar to Class III peroxidase GvPx2b (Fragment).
LOC_Os06g04020	3.78182	8.26104e-05	Winged helix repressor DNA-binding domain containing protein.
LOC_Os04g01510	3.78118	0.000292839	DUF1295 domain containing protein, putative, expressed
LOC_Os09g27830	3.77308	2.33513e-05	Protein disulfide isomerase-like 2-3[Source:Uniprot/SWISSPROT;Acc:Q67UF5]
LOC_Os09g08120	3.74683	0.0314666	Glycoside hydrolase, family 32 protein.
LOC_Os03g06654	3.73869	0.00291155	OsCOW1
LOC_Os08g39660	3.7244	0.0318255	Cytochrome P450 family protein.
LOC_Os07g26660	3.72153	0.00156536	Similar to Aquaporin PIP2-5.
LOC_Os01g32780	3.70741	0.00110852	universal stress protein domain containing protein, putative, expressed
LOC_Os02g52730	3.70729	0.00479878	Similar to Ferredoxin-nitrite reductase.
LOC_Os03g24820	3.70198	1.86964e-05	expressed protein
LOC_Os01g72910	3.69961	0.000431932	Similar to Ci21A protein.
LOC_Os07g16364	3.69716	0.00128998	expressed protein
LOC_Os05g39250	3.68809	0.0163439	Phosphatidylethanolamine-binding protein PEBP domain containing protein.
LOC_Os12g39320	3.67543	0.00607851	Protein of unknown function DUF221 domain containing protein.
LOC_Os08g04340	3.67284	0.0150877	Cupredoxin domain containing protein.
LOC_Os12g41710	3.65998	0.00258487	Protein kinase domain containing protein, expressed
LOC_Os09g04960	3.6502	3.90378e-05	Hypothetical conserved gene.
LOC_Os04g03164	3.64821	5.9344e-08	Hypothetical conserved gene.
LOC_Os06g50300	3.63323	1.65604e-09	OSGrp94
LOC_Os06g07030	3.62958	0.00443576	Similar to TINY-like protein (AP2 domain containing protein RAP2.10) (Fragment).
LOC_Os06g05430	3.61112	0.00587846	Conserved hypothetical protein.
LOC_Os02g41840	3.55375	0.000303959	DUF584 domain containing protein, putative, expressed
LOC_Os02g43020	3.55174	2.24956e-06	Similar to Heat shock protein STI (Stress inducible protein) (GmSTI).
LOC_Os07g03730	3.53959	0.0249902	SCP-like extracellular protein, expressed
LOC_Os02g11130	3.53391	0.000401	Similar to UDP-glycosyltransferase UGT99C4.
LOC_Os02g02970	3.51001	0.0251867	expressed protein
LOC_Os09g25060	3.47596	3.96837e-05	OsWRKY76
LOC_Os04g05650	3.45254	5.52232e-06	expressed protein
LOC_Os08g14195	3.43845	0.0015113	Conserved hypothetical protein.
LOC_Os06g03930	3.43651	3.18252e-08	Similar to Cytochrome P450 CYPD.
LOC_Os10g35070	3.43036	0.00646609	alpha-galactosidase precursor, putative, expressed
LOC_Os02g37590	3.42969	0.00276622	glycerophosphoryl diester phosphodiesterase family protein, putative, expressed
LOC_Os01g51870	3.41496	3.45159e-06	Methyltransferase type 12 domain containing protein.
LOC_Os06g15680	3.41293	0.00460421	cytochrome P450 71A6, putative, expressed
LOC_Os08g35630	3.39861	0.0109661	MTD1, putative, expressed
LOC_Os11g37210	3.3986	0.000582248	MTN26L5 - MtN26 family protein precursor, expressed
LOC_Os10g23050	3.38824	0.000527504	helix-loop-helix DNA-binding protein, putative, expressed
LOC_Os01g64730	3.37671	0.00651819	OsABF1; OsbZIP12
LOC_Os10g39100	3.37614	0.00305621	uncharacterized Cys-rich domain containing protein, putative, expressed
LOC_Os05g45320	3.37189	0.0199082	Similar to ubiquitin domain containing 1.
LOC_Os04g45520	3.3677	0.0168525	Similar to Nodulin 21 (N-21).
LOC_Os10g38040	3.35834	0.000339652	lysM domain containing protein, putative, expressed
LOC_Os09g26530	3.34692	2.85334e-07	expressed protein
LOC_Os05g34150	3.34317	8.22283e-06	Similar to Glutathione S-transferase GST 41 (EC 2.5.1.18).
LOC_Os10g02380	3.33644	0.00421048	Probable NAD(P)H-dependent oxidoreductase 1[Source:Uniprot/SWISSPROT;Acc:Q7G764]
LOC_Os01g72900	3.32863	0.00171565	Asr1; ASR3; OsASR5
LOC_Os01g47570	3.3226	0.0405724	Conserved hypothetical protein.
LOC_Os11g28530	3.32054	0.00917858	terpene synthase, putative, expressed
LOC_Os09g25430	3.31217	0.0279435	ZOS9-07 - C2H2 zinc finger protein, expressed
LOC_Os11g08300	3.30004	9.64578e-05	OsALDH3H2
LOC_Os01g21420	3.29855	0.000114767	Similar to pre-mRNA-splicing factor SF2.
LOC_Os10g33240	3.25539	0.0445249	Protein of unknown function DUF810 domain containing protein.
LOC_Os06g05470	3.24908	0.00497506	Similar to cDNA clone:J023088C01, full insert sequence.
LOC_Os12g17160	3.22621	0.0318833	Sulfotransferase family protein.
LOC_Os07g04040	3.21907	0.00786247	Similar to Resistance protein candidate (Fragment).
LOC_Os05g27010	3.21701	8.88644e-06	peptide transporter PTR3-A, putative, expressed
LOC_Os06g50230	3.19404	1.45144e-07	Similar to Chaperone protein dnaJ.
LOC_Os07g27350	3.19345	0.000129747	atuA, putative, expressed
LOC_Os06g39260	3.17167	8.8732e-05	Similar to UDP-galactose/UDP-glucose transporter.
LOC_Os02g40200	3.16417	0.000538049	Protein kinase, core domain containing protein.
LOC_Os03g29190	3.12627	0.000434622	Probable nucleoredoxin 1-1[Source:Uniprot/SWISSPROT;Acc:Q7Y0E8]
LOC_Os03g15890	3.12404	2.0102e-06	Similar to Transformer-2-like protein.
LOC_Os06g48300	3.11845	0.00587959	Protein phosphatase 2C family protein.
LOC_Os05g48680	3.11783	7.87466e-05	Conserved hypothetical protein.
LOC_Os09g27680	3.10748	6.77424e-05	Conserved hypothetical protein.
LOC_Os12g09720	3.09977	0.000331484	Similar to Jasmonate-induced protein.
LOC_Os08g39850	3.09698	0.00476088	Probable lipoxygenase 8, chloroplastic[Source:Uniprot/SWISSPROT;Acc:Q84YK8]
LOC_Os02g02410	3.09689	1.45474e-07	OsBip1; BiP3
LOC_Os02g36490	3.09451	4.55909e-06	expressed protein
LOC_Os08g33190	3.09071	0.000660712	Similar to High mobility group I/Y-2.
LOC_Os01g09190	3.08763	0.00177488	Conserved hypothetical protein.
LOC_Os04g49370	3.08651	2.3223e-08	Conserved hypothetical protein.
LOC_Os09g26880	3.08362	8.07374e-08	OsALDH7; OsALDH7B6;ALDH7B7
LOC_Os02g18080	3.0761	0.00215825	NB-ARC domain containing protein, expressed
LOC_Os12g36830	3.06343	0.00294055	Similar to Probenazole-inducible protein PBZ1.
LOC_Os04g25060	3.0607	0.0304544	Protein of unknown function DUF26 domain containing protein.
LOC_Os07g06850	3.05905	1.60565e-05	Alpha/beta hydrolase fold-3 domain containing protein.
LOC_Os11g15040	3.05815	1.08584e-05	OsBISAMT1
LOC_Os11g14140	3.05146	0.00150385	Kelch-type beta propeller domain containing protein.
LOC_Os01g58350	3.04203	0.0102444	Conserved hypothetical protein.
LOC_Os10g28050	3.02624	1.55585e-06	chitinase 2, putative, expressed
LOC_Os03g20870	3.02331	0.00226557	Zinc finger, RING/FYVE/PHD-type domain containing protein.
LOC_Os08g39840	3.02322	0.00202738	Lipoxygenase 7, chloroplastic[Source:Uniprot/SWISSPROT;Acc:P38419]
LOC_Os09g37330	3.02251	1.92683e-06	Auxin-responsive protein SAUR36[Source:Uniprot/SWISSPROT;Acc:B7F8P5]
LOC_Os11g25780	3.02011	0.00223372	Octicosapeptide/Phox/Bem1p domain containing protein.
LOC_Os05g25390	3.01974	0.00140408	Similar to Protein kinase-related protein.
LOC_Os03g21060	3.01339	3.28177e-07	OsNAP; PS1
LOC_Os05g40010	3.01256	0.0172493	Similar to nonspecific lipid-transfer protein.
LOC_Os10g22050	3.01123	0.0444101	Conserved hypothetical protein.
LOC_Os07g37620	3.00501	0.00306323	Protein of unknown function DUF761, plant family protein.
LOC_Os05g16930	3.00085	0.0224962	Protein kinase, catalytic domain domain containing protein.
LOC_Os06g05740	2.9991	0.00348536	Conserved hypothetical protein.
LOC_Os07g35510	2.99369	4.83326e-07	Glycoside hydrolase, family 17 protein.
LOC_Os08g37660	2.99162	0.00485955	plastocyanin-like domain containing protein, putative, expressed
LOC_Os11g44630	2.98716	0.0423068	calmodulin binding protein, putative, expressed
LOC_Os12g32390	2.97751	0.0379104	expressed protein
LOC_Os06g12530	2.97637	0.00229514	CS domain domain containing protein.
LOC_Os04g22660	2.97625	0.000104405	Similar to Tropinone reductase-I (EC 1.1.1.206) (TR-I) (Tropine dehydrogenase).
LOC_Os10g41999	2.96128	1.6421e-05	Similar to RIR1b protein precursor.
LOC_Os01g09640	2.95364	7.32517e-05	Similar to I-box binding factor (Fragment).
LOC_Os08g30510	2.94877	0.00323265	Conserved hypothetical protein.
LOC_Os09g17560	2.94642	0.00569599	O-methyltransferase, putative, expressed
LOC_Os10g40934	2.94529	0.000686648	Similar to Oxidoreductase, 2OG-Fe oxygenase family protein, expressed.
LOC_Os07g02330	2.92095	0.000214453	Probable protein phosphatase 2C 61[Source:Uniprot/SWISSPROT;Acc:Q7XHN8]
LOC_Os02g52380	2.91929	0.00752532	Protein of unknown function DUF1645 family protein.
LOC_Os10g10480	2.91817	0.00590106	Protein of unknown function DUF594 family protein.
LOC_Os01g04590	2.91746	5.12062e-05	Protein of unknown function DUF789 family protein.
LOC_Os12g41680	2.90761	0.00469127	Similar to NAM / CUC2-like protein.
LOC_Os06g38660	2.89713	9.57632e-05	Conserved hypothetical protein.
LOC_Os05g49700	2.88376	0.000818919	Ethylene-responsive transcription factor ERF061[Source:Projected from Arabidopsis thaliana (AT1G64380)UniProtKB/Swiss-Prot;Acc:Q9C7W2]
LOC_Os07g13810	2.8815	0.00381522	UDP-glucuronosyl/UDP-glucosyltransferase family protein.
LOC_Os11g09020	2.88044	0.00255257	Similar to Amino acid carrier (Fragment).
LOC_Os07g44130	2.87903	3.33948e-06	Similar to Cytochrome P450.
LOC_Os04g32620	2.87511	3.82855e-05	OsRap2.6
LOC_Os01g41820	2.87355	0.00900752	Cytochrome P450 family protein.
LOC_Os01g53730	2.87045	1.15065e-06	Conserved hypothetical protein.
LOC_Os02g13810	2.87028	0.0103963	E3 ubiquitin-protein ligase CCNB1IP1 homolog[Source:Projected from Arabidopsis thaliana (AT1G53490)UniProtKB/Swiss-Prot;Acc:F4HRI2]
LOC_Os07g03170	2.86986	0.0166792	Uncharacterised conserved protein UCP031279 domain containing protein.
LOC_Os01g62290	2.86547	0.0250053	Heat shock protein Hsp70 family protein.
LOC_Os05g50470	2.86477	0.0171248	Similar to Tie-dyed 1.
LOC_Os06g39110	2.86284	4.47255e-06	Conserved hypothetical protein.
LOC_Os11g01480	2.86123	0.000686517	MYB family transcription factor, putative, expressed
LOC_Os02g55600	2.86034	0.000251493	Conserved hypothetical protein.
LOC_Os02g41860	2.8596	0.002223	Probable aquaporin PIP2-2[Source:Uniprot/SWISSPROT;Acc:Q6K215]
LOC_Os11g07950	2.85865	0.00197555	expressed protein
LOC_Os12g05690	2.83935	0.00138608	Conserved hypothetical protein.
LOC_Os04g06590	2.8344	0.0187573	expressed protein
LOC_Os03g18680	2.82376	0.00120949	CASP-like protein 4B2[Source:Uniprot/SWISSPROT;Acc:Q10MR5]
LOC_Os02g45940	2.82178	0.00374118	Similar to Histone H4.
LOC_Os07g08950	2.81999	5.66205e-05	FAD linked oxidase, N-terminal domain containing protein.
LOC_Os04g52810	2.80595	0.0111297	Similar to L1332.9 protein.
LOC_Os05g44770	2.80167	7.11913e-06	Leucine-rich repeat, plant specific containing protein.
LOC_Os01g01840	2.79559	0.012311	Protein of unknown function DUF3778 domain containing protein.
LOC_Os02g04640	2.79074	0.00854862	Protein PHOSPHATE STARVATION RESPONSE 3[Source:Uniprot/SWISSPROT;Acc:Q6YXZ4]
LOC_Os04g44950	2.78829	0.0157556	short-chain dehydrogenase/reductase, putative, expressed
LOC_Os02g44630	2.78597	0.000152083	Aquaporin PIP1-1[Source:Uniprot/SWISSPROT;Acc:Q6EU94]
LOC_Os01g02560	2.7832	0.00256205	Similar to LRK14.
LOC_Os05g05640	2.78001	0.0497593	Pectinesterase inhibitor domain containing protein.
LOC_Os03g52620	2.77869	0.0352603	Pentatricopeptide repeat domain containing protein.
LOC_Os11g39160	2.77748	0.0394437	Similar to NB-ARC domain containing protein.
LOC_Os12g01490	2.76948	0.00102158	Similar to Phosphate starvation regulator protein (Regulatory protein of P- starvation acclimation response Psr1).
LOC_Os03g20090	2.76624	0.000285566	OsMYB2
LOC_Os03g20949	2.74791	8.80698e-05	Phospholipid-transporting ATPase 1 (EC 3.6.3.1) (Aminophospholipid flippase 1).
LOC_Os05g43390	2.72972	0.00041131	Similar to Signal recognition particle 54 kDa protein 2 (SRP54).
LOC_Os03g29960	2.72682	0.000413272	DEK, C-terminal domain containing protein.
LOC_Os09g31478	2.72097	2.97957e-05	Auxin efflux carrier domain containing protein.
LOC_Os03g25770	2.7205	0.00208607	RNA recognition motif containing protein, putative, expressed
LOC_Os09g24620	2.71971	4.89603e-06	Conserved hypothetical protein.
LOC_Os03g59070	2.71955	0.00209297	Lipid phosphate phosphatase delta [Source:Projectedfrom Arabidopsis thaliana (AT3G58490) UniProtKB/Swiss-Prot;Acc:Q9M2G7]
LOC_Os08g16790	2.71694	0.00523686	Hypothetical conserved gene.
LOC_Os04g01590	2.70675	6.66267e-05	Arginase 1, mitochondrial[Source:Uniprot/SWISSPROT;Acc:Q7X7N2]
LOC_Os03g17870	2.70266	0.0452198	Metallothionein-like protein 1B[Source:Uniprot/SWISSPROT;Acc:Q10N03]
LOC_Os11g37960	2.70208	0.000511909	Similar to Barwin.
LOC_Os05g07880	2.69439	0.0246763	Phospholipase D2 (EC 3.1.4.4).
LOC_Os04g54210	2.6927	0.000568872	expressed protein
LOC_Os03g37570	2.69173	2.68637e-05	expressed protein
LOC_Os01g73110	2.68993	0.00708794	expressed protein
LOC_Os01g71624	2.68766	5.75054e-06	expressed protein
LOC_Os05g46520	2.68439	0.000760598	Pectin lyase fold domain containing protein.
LOC_Os10g41838	2.68368	0.000878325	F-box protein interaction domain containing protein, expressed
LOC_Os01g05630	2.68141	7.13376e-05	Similar to Histone H2B.2.
LOC_Os01g51050	2.67484	0.0173317	Similar to agglutinin.
LOC_Os05g51240	2.67299	0.00279848	Alpha/beta hydrolase fold-1 domain containing protein.
LOC_Os01g11910	2.65677	3.38018e-05	Helix-loop-helix DNA-binding domain containing protein.
LOC_Os07g37210	2.65042	0.0498312	Similar to Myb-related transcription factor LBM1.
LOC_Os04g45690	2.65032	4.3317e-05	B-box zinc finger family protein, putative, expressed
LOC_Os01g64110	2.64859	8.04917e-06	Similar to Hevamine A precursor [Includes: Chitinase (EC 3.2.1.14)
LOC_Os11g13670	2.64701	0.000915755	Alpha/beta hydrolase fold-3 domain containing protein.
LOC_Os01g11240	2.64553	0.024682	Protein of unknown function DUF538 family protein.
LOC_Os11g39370	2.64489	3.59933e-06	Protein kinase, core domain containing protein.
LOC_Os12g11370	2.64056	0.00746429	verticillium wilt disease resistance protein, putative, expressed
LOC_Os04g32950	2.63321	3.58427e-06	calreticulin precursor protein, putative, expressed
LOC_Os05g50190	2.63284	0.00116249	Similar to ATP binding protein.
LOC_Os03g21710	2.63096	0.00871626	Similar to WRKY1 (WRKY transcription factor 17).
LOC_Os03g05900	2.63043	0.000753292	Aromatic-ring hydroxylase family protein.
LOC_Os02g45930	2.62372	1.18231e-06	Similar to OXS3 (OXIDATIVE STRESS 3).
LOC_Os05g03740	2.62098	0.0495386	transcription factor TF2, putative, expressed
LOC_Os05g27050	2.61905	9.65587e-05	peptide transporter, putative, expressed
LOC_Os07g09610	2.61285	0.0111047	Similar to OSK2 (Fragment).
LOC_Os09g20090	2.61	0.0183772	L-ascorbate oxidase precursor (EC 1.10.3.3) (Ascorbase) (ASO).
LOC_Os05g36930	2.60289	0.0337018	histone deacetylase, putative, expressed
LOC_Os01g63690	2.60252	1.87938e-05	Similar to Hs1pro-1 protein.
LOC_Os01g10440	2.60183	0.0151145	Similar to xylosyltransferase oxt.
LOC_Os09g27950	2.58599	7.91851e-05	Glycosyl transferase, family 31 protein.
LOC_Os06g39370	2.58585	0.00225075	Kelch-type beta propeller domain containing protein.
LOC_Os10g32770	2.58246	0.00140814	Hypothetical conserved gene.
LOC_Os08g44390	2.56661	0.0204489	Probable calcium-binding protein CML48[Source:Projected from Arabidopsis thaliana (AT2G27480)UniProtKB/Swiss-Prot;Acc:Q9ZQH1]
LOC_Os05g46690	2.55787	0.0320241	expressed protein
LOC_Os07g48550	2.55761	7.51281e-06	no apical meristem protein, putative, expressed
LOC_Os01g56420	2.55332	0.00324826	Copper transporter 1[Source:Uniprot/SWISSPROT;Acc:Q94EE4]
LOC_Os04g53720	2.54679	0.0433093	CHR715
LOC_Os09g39620	2.53565	0.0106042	Serine/threonine protein kinase-related domain containing protein.
LOC_Os03g26870	2.53499	0.0014678	SRWD5
LOC_Os02g34580	2.53463	0.00146013	Ammonium transporter 3 member 3[Source:Uniprot/SWISSPROT;Acc:Q69T29]
LOC_Os02g13430	2.53062	0.0047189	Serine/threonine protein kinase-related domain containing protein.
LOC_Os01g03730	2.52141	0.0394416	Similar to Nuclease I.
LOC_Os03g09880	2.51184	0.00764	Protein of unknown function DUF568, DOMON-like domain containing protein.
LOC_Os03g62200	2.5089	0.000135006	Ammonium transporter 3 member 2[Source:Uniprot/SWISSPROT;Acc:Q851M9]
LOC_Os01g58890	2.50734	0.00469494	Cysteine proteinase inhibitor 1[Source:Uniprot/SWISSPROT;Acc:P09229]
LOC_Os01g36220	2.5066	0.0146293	OsbZIP04
LOC_Os03g49440	2.49968	0.0162205	Similar to Sugar-starvation induced protein (Fragment).
LOC_Os08g36860	2.49115	0.0137365	Abscisic acid 8'-hydroxylase 2[Source:Uniprot/SWISSPROT;Acc:Q6ZDE3]
LOC_Os05g11900	2.48515	0.00037226	expressed protein
LOC_Os01g14510	2.48184	0.00960974	Protein kinase, core domain containing protein.
LOC_Os01g48950	2.47916	0.0483616	Conserved hypothetical protein.
LOC_Os01g61080	2.47793	8.89854e-05	WRKY transcription factor 24 (WRKY24).
LOC_Os12g03040	2.47473	0.00344434	No apical meristem (NAM) protein domain containing protein.
LOC_Os01g09665	2.47471	0.0310825	Conserved hypothetical protein.
LOC_Os06g05440	2.47449	0.000204441	Similar to cDNA clone:J023088C01, full insert sequence.
LOC_Os05g34854	2.45668	0.0129958	GA 20-oxidase4, GA metabolism
LOC_Os03g55530	2.45617	0.000194657	Acyl-CoA N-acyltransferase domain containing protein.
LOC_Os03g22230	2.45615	0.0424618	Pollen Ole e 1 allergen/extensin domain containing protein.
LOC_Os05g15530	2.45017	0.000126489	aminotransferase domain containing protein, putative, expressed
LOC_Os05g47660	2.44972	0.0202998	Similar to Lipid phosphate phosphatase 3.
LOC_Os07g28480	2.44691	0.000767097	glutathione S-transferase, putative, expressed
LOC_Os08g37020	2.44607	0.000699029	Conserved hypothetical protein.
LOC_Os02g49850	2.44249	0.00315165	Similar to Chemocyanin precursor (Basic blue protein) (Plantacyanin).
LOC_Os04g35540	2.44161	0.010391	Amino acid/polyamine transporter I family protein.
LOC_Os02g30714	2.44115	0.0435502	Glucose/ribitol dehydrogenase family protein.
LOC_Os08g03350	2.44004	1.73731e-05	Amino acid transporter, transmembrane family protein.
LOC_Os08g10500	2.43656	0.0119106	Hypothetical conserved gene.
LOC_Os01g19260	2.43375	0.0128131	ATPase, putative, expressed
LOC_Os11g02480	2.43123	0.00042017	OsWRKY46a
LOC_Os08g29809	2.43027	0.0153589	NB-ARC domain containing protein.
LOC_Os07g48830	2.42976	3.54956e-05	glycosyl transferase 8 domain containing protein, putative, expressed
LOC_Os06g15730	2.42901	2.13078e-05	expressed protein
LOC_Os12g28015	2.42841	0.00180281	Conserved hypothetical protein.
LOC_Os01g69100	2.42292	3.24034e-05	Conserved hypothetical protein.
LOC_Os12g43640	2.42209	0.00016236	Protein kinase, catalytic domain domain containing protein.
LOC_Os09g04160	2.41919	0.000158345	Conserved hypothetical protein.
LOC_Os03g58790	2.40986	2.30101e-05	ATPase, AAA-type, core domain containing protein.
LOC_Os02g42585	2.4029	0.0141941	Pathogenesis-related transcriptional factor and ERF domain containing protein.
LOC_Os07g49470	2.40038	0.0294123	Similar to Serine/threonine-protein kinase PBS1 (EC 2.7.1.37) (AvrPphB susceptible protein 1).
LOC_Os09g36200	2.40009	0.00144325	Protein STAY-GREEN, chloroplastic[Source:Uniprot/SWISSPROT;Acc:Q652K1]
LOC_Os06g03580	2.39703	0.000189619	Zinc finger, RING/FYVE/PHD-type domain containing protein.
LOC_Os12g02530	2.39427	3.83263e-05	Similar to RPT2-like protein.
LOC_Os10g33210	2.3869	6.57836e-05	OsPTR3; OsNPF5.5
LOC_Os09g17630	2.38355	0.0078945	Similar to Receptor-like serine/threonine kinase.
LOC_Os12g08260	2.37655	2.24496e-05	Similar to Branched chain alpha-keto acid dehydrogenase E1-alpha subunit (Fragment).
LOC_Os12g05260	2.37571	3.89743e-05	Phytosulfokines 5[Source:Uniprot/SWISSPROT;Acc:O81277]
LOC_Os02g46610	2.37499	2.79849e-05	Similar to PLATZ transcription factor.
LOC_Os07g38800	2.37475	0.000180351	lectin-like receptor kinase, putative, expressed
LOC_Os12g01530	2.36501	1.93862e-05	OsFER2
LOC_Os01g45640	2.35568	0.0294948	Twin-arginine translocation pathway signal domain containing protein.
LOC_Os05g50100	2.35116	0.00166566	Conserved hypothetical protein.
LOC_Os01g58240	2.35062	0.000852423	OsSub6 - Putative Subtilisin homologue, expressed
LOC_Os04g49748	2.35026	0.000147091	Protein of unknown function DUF250 domain containing protein.
LOC_Os01g27480	2.34975	0.0300773	Glutathione S-transferase, C-terminal-like domain containing protein.
LOC_Os11g01530	2.34779	1.86513e-05	OsFER1
LOC_Os02g47980	2.34759	0.0357144	DUF617 domain containing protein, expressed
LOC_Os05g35010	2.34719	0.0181121	Cytochrome P450 family protein.
LOC_Os02g18000	2.33597	0.0366985	disease resistance protein RGA2, putative, expressed
LOC_Os01g51570	2.33292	0.0137534	Similar to Beta-glucanase.
LOC_Os01g71350	2.33018	0.000575675	Similar to Beta-1,3-glucanase precursor.
LOC_Os06g21820	2.32898	0.00162266	jasmonate O-methyltransferase, putative, expressed
LOC_Os04g39350	2.31374	0.00185284	Heavy metal transport/detoxification protein domain containing protein.
LOC_Os07g48820	2.31312	8.32989e-05	rTGA2.1; OsbZIP63; OsNIF1
LOC_Os01g52730	2.31001	0.00463862	Protein of unknown function DUF584 family protein.
LOC_Os05g46020	2.30873	0.00188956	OsWRKY7
LOC_Os02g04860	2.30726	0.0267331	Conserved hypothetical protein.
LOC_Os05g38270	2.30352	0.000438556	Similar to regulator of chromosome condensation (RCC1) family protein.
LOC_Os10g10130	2.29789	0.000394994	OsWAK112d
LOC_Os03g03370	2.29464	0.0119909	Beta-carotene hydroxylase, Drought and oxidative stress resistance
LOC_Os03g60560	2.29408	0.0205784	ZFP182; ZOS3-21
LOC_Os06g40030	2.29129	0.0148036	Serine/threonine protein kinase-related domain containing protein.
LOC_Os11g40590	2.28946	0.00449067	Protein of unknown function DUF1399 family protein.
LOC_Os01g01890	2.28919	0.0365393	Protein of unknown function DUF936, plant family protein.
LOC_Os11g05810	2.28653	0.00264652	Conserved hypothetical protein.
LOC_Os05g47650	2.284	0.0197602	Similar to DNA-binding protein RAV1.
LOC_Os02g03020	2.28208	0.0489597	Calcium-binding protein KIC [Source:Projected fromArabidopsis thaliana (AT2G46600) UniProtKB/Swiss-Prot;Acc:Q9ZPX9]
LOC_Os01g18400	2.28032	0.0179621	Chitinase 10 [Source:Uniprot/SWISSPROT;Acc:Q5NB11]"
LOC_Os04g33240	2.27744	0.0246007	Similar to Stem secoisolariciresinol dehydrogenase (Fragment).
LOC_Os12g07310	2.27476	0.0134567	Similar to Citrate binding protein precursor.
LOC_Os01g50840	2.27226	0.00343013	Conserved hypothetical protein.
LOC_Os09g28390	2.2693	0.0139597	Abscisic acid 8'-hydroxylase 3[Source:Uniprot/SWISSPROT;Acc:Q0J185]
LOC_Os11g04860	2.26493	0.00407372	anthocyanin 5-O-glucosyltransferase, putative, expressed
LOC_Os05g06440	2.26426	0.00493586	Similar to Apobec-1 binding protein 2.
LOC_Os11g38870	2.26069	9.19526e-05	helix-loop-helix DNA-binding domain containing protein, expressed
LOC_Os07g46700	2.25835	0.0210166	zinc finger, RING-type, putative, expressed
LOC_Os12g40180	2.25719	0.0222409	Conserved hypothetical protein.
LOC_Os05g27780	2.25706	3.6866e-05	expressed protein
LOC_Os05g38040	2.2533	0.0017957	Conserved hypothetical protein.
LOC_Os05g46360	2.25289	0.00113012	Probable cytokinin riboside 5'-monophosphatephosphoribohydrolase LOGL7[Source:Uniprot/SWISSPROT;Acc:Q5TKP8]
LOC_Os03g46200	2.24625	0.015309	Acyl-CoA N-acyltransferase domain containing protein.
LOC_Os09g28354	2.2462	0.0157705	Heat stress transcription factor B-1[Source:Uniprot/SWISSPROT;Acc:Q67TP9]
LOC_Os11g32780	2.24288	0.0198035	Hypothetical protein.
LOC_Os10g40490	2.24215	0.010987	Zinc finger, RING/FYVE/PHD-type domain containing protein.
LOC_Os12g36630	2.24146	0.00818247	Rossmann-like alpha/beta/alpha sandwich fold domain containing protein.
LOC_Os07g41280	2.24109	0.000182234	Probable 6-phosphogluconolactonase 2[Source:Uniprot/SWISSPROT;Acc:Q6Z4H0]
LOC_Os02g47650	2.24051	0.00155997	Similar to Pathogen induced protein 2-4.
LOC_Os09g38320	2.23274	0.0122351	Similar to Chloroplast phytoene synthase 3.
LOC_Os10g39710	2.22979	0.000673077	Six-bladed beta-propeller, TolB-like domain containing protein.
LOC_Os02g01880	2.22931	0.00193382	U5 small nuclear ribonucleoprotein 200 kDa helicase, putative, expressed
LOC_Os05g48770	2.22672	0.0132405	expressed protein
LOC_Os04g25800	2.22613	0.00180409	UDP-glucuronosyl/UDP-glucosyltransferase family protein.
LOC_Os11g37230	2.22481	0.000388915	Zinc finger, RING/FYVE/PHD-type domain containing protein.
LOC_Os01g58194	2.2219	0.00619864	Probable nucleoredoxin 2[Source:Uniprot/SWISSPROT;Acc:Q0JIL1]
LOC_Os01g02590	2.21939	0.0016661	receptor-like kinase, putative, expressed
LOC_Os09g25090	2.21934	0.0018086	CBL-interacting protein kinase 16[Source:Uniprot/SWISSPROT;Acc:Q6ERS4]
LOC_Os01g04540	2.21526	0.024272	serine/threonine-protein kinase At1g18390 precursor, putative, expressed
LOC_Os06g04889	2.20947	0.00120229	expressed protein
LOC_Os01g64790	2.20901	0.00113903	Similar to F-box domain containing protein, expressed.
LOC_Os11g29870	2.20738	0.00198547	OsWRKY72
LOC_Os09g18360	2.20442	0.0143914	Protein kinase, catalytic domain domain containing protein.
LOC_Os09g38370	2.20252	0.00195815	Signal peptidase 22 kDa subunit family protein.
LOC_Os09g34250	2.20081	0.0188119	UDP-glucuronosyl/UDP-glucosyltransferase family protein.
LOC_Os03g13210	2.19723	0.0459336	Similar to Peroxidase.
LOC_Os03g21230	2.19666	0.000171233	leucine-rich repeat family protein, putative, expressed
LOC_Os09g34160	2.19421	0.0335117	Hypothetical conserved gene.
LOC_Os10g02490	2.18553	0.0208322	Similar to NADPH-dependent codeinone reductase (EC 1.1.1.247).
LOC_Os02g40700	2.17773	0.00259311	RmlC-like jelly roll fold domain containing protein.
LOC_Os11g47809	2.17692	0.000122796	Metallothionein-like protein 1A[Source:Uniprot/SWISSPROT;Acc:P0C5B3]
LOC_Os01g64640	2.17689	0.00714396	Similar to Histone H3.
LOC_Os01g04950	2.17555	0.00031248	Similar to Peptide transporter.
LOC_Os10g31330	2.17399	0.0158959	Glycine-rich cell wall structural protein 2[Source:Uniprot/SWISSPROT;Acc:A3C5A7]
LOC_Os04g31030	2.17262	0.000464586	Defence response, Rin4 domain containing protein.
LOC_Os11g10480	2.17253	0.0368658	Alcohol dehydrogenase 1[Source:Uniprot/SWISSPROT;Acc:Q2R8Z5]
LOC_Os06g15370	2.17241	0.00510645	Protein NRT1/ PTR FAMILY 3.1 [Source:Projected fromArabidopsis thaliana (AT1G68570) UniProtKB/Swiss-Prot;Acc:Q9SX20]
LOC_Os07g38810	2.17057	0.000734434	Similar to Lectin-like receptor kinase 7
LOC_Os01g72610	2.16957	0.000215645	Glycosyltransferase AER61, uncharacterized domain containing protein.
LOC_Os07g03050	2.16655	0.0339934	Protein of unknown function DUF1719, Oryza sativa family protein.
LOC_Os07g14270	2.15958	0.000410837	Calreticulin [Source:Uniprot/SWISSPROT;Acc:Q9SLY8]"
LOC_Os04g18090	2.15934	0.0015973	Similar to Histone H1.
LOC_Os03g28400	2.15704	0.00106162	TRAPP I complex, Bet3 domain containing protein.
LOC_Os06g21140	2.15565	0.00936338	Glycine rich family protein.
LOC_Os12g01510	2.15231	0.000976603	Tyrosine protein kinase domain containing protein.
LOC_Os06g20150	2.15036	0.00744771	peroxidase precursor, putative, expressed
LOC_Os11g11580	2.15001	0.00499212	Similar to NB-ARC domain containing protein, expressed.
LOC_Os10g38590	2.14847	0.00818569	Similar to Glutathione S-transferase GSTU6.
LOC_Os10g33130	2.14671	0.0105521	Similar to Leucine Rich Repeat family protein, expressed.
LOC_Os07g05640	2.14609	0.0106501	Probable inositol transporter 2 [Source:Projectedfrom Arabidopsis thaliana (AT1G30220) UniProtKB/Swiss-Prot;Acc:Q9C757]
LOC_Os06g51260	2.14495	0.00137247	MYB family transcription factor, putative, expressed
LOC_Os01g40499	2.14317	0.00609879	Serine/threonine protein kinase-related domain containing protein.
LOC_Os06g39120	2.14269	0.000433878	Conserved hypothetical protein.
LOC_Os10g42960	2.14266	0.000229852	Urea-proton symporter DUR3[Source:Uniprot/SWISSPROT;Acc:Q7XBS0]
LOC_Os06g05420	2.14217	0.00654222	Conserved hypothetical protein.
LOC_Os12g29400	2.14018	0.0458316	Hypothetical protein.
LOC_Os02g07690	2.13817	0.0196918	VQ domain containing protein, putative, expressed
LOC_Os11g06780	2.13713	0.0364464	serine/threonine-protein kinase BRI1-like 1 precursor, putative, expressed
LOC_Os01g03710	2.13608	0.0463607	mannose-6-phosphate isomerase, putative, expressed
LOC_Os09g30474	2.13406	0.0445391	Similar to lipid binding protein.
LOC_Os09g39940	2.1308	0.000619788	Similar to Blue copper-binding protein.
LOC_Os09g26144	2.12806	0.0316091	GPCR, family 3, metabotropic glutamate receptor-like protein.
LOC_Os04g44300	2.12437	0.005904	Oligopeptide transporter OPT superfamily protein.
LOC_Os09g25330	2.1221	0.0498664	BTB domain containing protein.
LOC_Os06g14450	2.12103	0.0443273	exo70 exocyst complex subunit family protein, putative, expressed
LOC_Os04g54630	2.11921	0.00725501	Stress enhanced protein 2, chloroplastic[Source:Projected from Arabidopsis thaliana (AT2G21970)UniProtKB/Swiss-Prot;Acc:Q9SJ02]
LOC_Os01g48940	2.1151	0.0469243	Hypothetical conserved gene.
LOC_Os12g12090	2.11174	0.0123164	Conserved hypothetical protein.
LOC_Os10g39300	2.10528	0.0111295	Peptidase aspartic, catalytic domain containing protein.
LOC_Os02g50730	2.1043	0.0444753	Peptidase M10A and M12B, matrixin and adamalysin family protein.
LOC_Os03g64070	2.10238	0.0303204	Probable cytokinin riboside 5'-monophosphatephosphoribohydrolase LOGL5[Source:Uniprot/SWISSPROT;Acc:Q84M85]
LOC_Os08g44015	2.09928	0.0434956	Similar to auxin-independent growth promoter.
LOC_Os10g09240	2.09776	0.0434143	expressed protein
LOC_Os05g40630	2.09755	0.0292156	DUF567 domain containing protein, putative, expressed
LOC_Os09g14490	2.097	0.00527841	Disease resistance protein domain containing protein.
LOC_Os09g26620	2.097	0.00279252	Dormancyauxin associated family protein.
LOC_Os04g43550	2.09411	0.0125332	NTP pyrophosphohydrolase MazG, putative catalytic core domain containing protein.
LOC_Os05g30700	2.09332	0.00544385	expressed protein
LOC_Os11g44940	2.09291	0.045494	Conserved hypothetical protein.
LOC_Os09g25070	2.09281	0.0383061	WRKY transcription factor 62.
LOC_Os06g24730	2.0911	0.000298128	Pheophytinase, chloroplastic [Source:Projected fromArabidopsis thaliana (AT5G13800) UniProtKB/Swiss-Prot;Acc:Q9FFZ1]
LOC_Os01g66544	2.08874	0.00947309	Conserved hypothetical protein.
LOC_Os01g37050	2.08858	0.00104774	Ribonuclease 3-like protein 1[Source:Uniprot/SWISSPROT;Acc:Q5JK90]
LOC_Os05g46000	2.08743	0.0308828	Similar to RAB7A.
LOC_Os03g15230	2.08721	0.00951266	Hypothetical conserved gene.
LOC_Os01g64360	2.08545	0.0131126	Similar to MCB2 protein.
LOC_Os02g17534	2.08457	0.00105474	xyloglucan fucosyltransferase, putative, expressed
LOC_Os01g32380	2.08396	0.00830742	RH3
LOC_Os05g02740	2.08392	0.0257127	Conserved hypothetical protein.
LOC_Os01g07890	2.08236	0.0463635	Conserved hypothetical protein.
LOC_Os12g36910	2.08203	0.00135848	calmodulin binding protein, putative, expressed
LOC_Os05g03860	2.07476	0.000452365	bZIP transcription factor 53 [Source:Projected fromArabidopsis thaliana (AT3G62420) UniProtKB/Swiss-Prot;Acc:Q9LZP8]
LOC_Os01g02920	2.0746	0.0473727	Similar to HGA4.
LOC_Os01g08550	2.07416	0.0405841	aminoacyl-tRNA synthetase, putative, expressed
LOC_Os11g01300	2.06972	0.0334607	protein transport protein Sec61 subunit beta, putative, expressed
LOC_Os07g35960	2.0678	0.00474096	Armadillo-like helical domain containing protein.
LOC_Os04g35130	2.06702	0.00157477	expressed protein
LOC_Os05g41620	2.06237	0.00775286	expressed protein
LOC_Os03g20550	2.06116	0.00789042	Similar to WRKY transcription factor 55.
LOC_Os05g35260	2.06079	0.00128501	Octicosapeptide/Phox/Bem1p domain containing protein.
LOC_Os01g61830	2.05887	0.0102384	Zinc finger CCCH domain-containing protein 11[Source:Uniprot/SWISSPROT;Acc:Q0JHZ2]
LOC_Os05g24684	2.05829	0.00239813	Hypothetical conserved gene.
LOC_Os04g01520	2.05783	0.0124927	Similar to B0616E02-H0507E05.3 protein.
LOC_Os02g37180	2.05768	0.0190025	Conserved hypothetical protein.
LOC_Os10g07450	2.05762	0.0482252	expressed protein
LOC_Os04g59200	2.05646	0.0178796	Peroxidase (EC 1.11.1.7).
LOC_Os01g06640	2.05568	0.0284392	Similar to DNA binding protein.
LOC_Os03g06250	2.05427	0.0177557	Hypothetical conserved gene.
LOC_Os10g28410	2.05266	0.0468124	Conserved hypothetical protein.
LOC_Os05g21180	2.05139	0.00339726	phosphatidic acid phosphatase-related, putative, expressed
LOC_Os02g40784	2.04762	0.00483478	OsGL1-4
LOC_Os10g25550	2.0462	0.00412357	tyrosine protein kinase domain containing protein, putative, expressed
LOC_Os01g47070	2.04511	0.000406787	Acidic class III chitinase OsChib3a precursor (Chitinase) (EC 3.2.1.14).
LOC_Os08g24300	2.04302	0.0443221	Conserved hypothetical protein.
LOC_Os08g02490	2.04054	0.00142611	Protein of unknown function DUF296 domain containing protein.
LOC_Os03g16334	2.02919	0.00729527	Protein of unknown function DUF604 family protein.
LOC_Os05g48290	2.02702	0.0409215	Similar to Cct2-prov protein.
LOC_Os01g02780	2.02642	0.0332901	Similar to ARK protein (Fragment).
LOC_Os01g16620	2.02432	0.0279183	Conserved hypothetical protein.
LOC_Os08g17680	2.02431	0.0182505	Stromal cell-derived factor 2-like protein[Source:Projected from Arabidopsis thaliana (AT2G25110)UniProtKB/Swiss-Prot;Acc:Q93ZE8]
LOC_Os07g34070	2.0225	0.0164042	auxin-induced protein 5NG4, putative, expressed
LOC_Os07g30300	2.0211	0.002413	RhoGAP domain containing protein.
LOC_Os01g65660	2.02104	0.0237417	Amino acid transporter, transmembrane domain containing protein.
LOC_Os12g38480	2.02066	0.0499888	expressed protein
LOC_Os04g24510	2.02007	0.00937247	OsWAK36 - OsWAK receptor-like protein kinase, expressed
LOC_Os04g37490	2.01932	0.00108574	Similar to Polyketide reductase.
LOC_Os10g14011	2.01898	0.00252052	Conserved hypothetical protein.
LOC_Os08g38990	2.01299	0.00512725	OsWRKY30
LOC_Os10g30790	2.01257	0.000559467	Probable inorganic phosphate transporter 1-8[Source:Uniprot/SWISSPROT;Acc:Q8H6G8]
LOC_Os01g09830	2.01165	0.0340179	Monothiol glutaredoxin-S2[Source:Uniprot/SWISSPROT;Acc:Q5SMY5]
LOC_Os04g30110	2.01113	0.0300613	wall-associated receptor kinase 3 precursor, putative, expressed
LOC_Os12g42280	2.00971	0.00257502	Viviparous-14.
LOC_Os12g36640	2.00801	0.000554041	universal stress protein domain containing protein, putative, expressed
LOC_Os01g53810	2.00492	0.0131286	Similar to glutamate carboxypeptidase 2.
LOC_Os12g42810	2.00429	0.0304943	Mov34/MPN/PAD-1 family protein.
LOC_Os06g19690	2.00162	0.00393769	Similar to OSIGBa0124N08.6 protein.
LOC_Os01g35990	2.00124	0.0357004	RNAse P, Rpr2/Rpp21 subunit domain containing protein.
LOC_Os02g42350	2.00023	0.00523599	Bifunctional nitrilase/nitrile hydratase NIT4[Source:Uniprot/SWISSPROT;Acc:Q6H849]
LOC_Os06g47310	0.499157	0.00113336	plant-specific domain TIGR01627 family protein, expressed
LOC_Os01g63270	0.498704	0.00136752	Alpha-glucan phosphorylase 2, cytosolic[Source:Projected from Arabidopsis thaliana (AT3G46970)UniProtKB/Swiss-Prot;Acc:Q9SD76]
LOC_Os08g42530	0.498067	0.0461645	Arf GTPase activating protein family protein.
LOC_Os03g05530	0.49756	0.0280896	nodulin, putative, expressed
LOC_Os10g34230	0.496725	0.00668022	Cytokinin dehydrogenase 3[Source:Uniprot/SWISSPROT;Acc:Q8LNV6]
LOC_Os05g47540	0.496595	0.000419389	Similar to Phosphoethanolamine methyltransferase.
LOC_Os06g22690	0.496166	0.000771704	Similar to Bundle sheath defective protein 2.
LOC_Os07g06450	0.495107	0.000473104	RNA-binding protein CP33, chloroplastic[Source:Projected from Arabidopsis thaliana (AT3G52380)UniProtKB/Swiss-Prot;Acc:Q39061]
LOC_Os10g32300	0.494832	0.0161491	Similar to cDNA clone:J013158D14, full insert sequence.
LOC_Os01g48690	0.494172	0.00335063	Ribosomal protein S20 family protein.
LOC_Os03g15910	0.493417	0.029574	Protein of unknown function DUF2253, membrane domain containing protein.
LOC_Os05g37730	0.493415	0.00121519	MYB family transcription factor, putative, expressed
LOC_Os10g37230	0.492909	0.0385132	Conserved hypothetical protein.
LOC_Os09g38777	0.492645	0.00161102	Molybdenum cofactor sulfurase, C-terminal domain containing protein.
LOC_Os12g16240	0.492603	0.0187505	Similar to Isoflavone reductase-like protein 1.
LOC_Os05g42330	0.492593	0.0199339	Secretory carrier-associated membrane protein 3[Source:Uniprot/SWISSPROT;Acc:Q60EA5]
LOC_Os03g55280	0.492461	0.0164498	semialdehyde dehydrogenase, NAD binding domain containing protein, putative, expressed
LOC_Os01g04130	0.492319	0.00300486	Chloroplastic group IIB intron splicing facilitatorCRS2, chloroplastic [Source:Uniprot/SWISSPROT;Acc:Q5ZCL8]
LOC_Os02g48130	0.492173	0.0276939	Anion-transporting ATPase family protein.
LOC_Os02g58620	0.49186	0.0297658	Similar to antiporter/ drug transporter.
LOC_Os05g02530	0.491144	0.000511886	Dehydroascorbate reductase.
LOC_Os05g37070	0.490653	0.0127554	Similar to H0801D08.16 protein.
LOC_Os07g36390	0.490612	0.00224423	Hypothetical conserved gene.
LOC_Os02g10520	0.490233	0.0336774	OsSub12 - Putative Subtilisin homologue, expressed
LOC_Os02g50280	0.489975	0.0288987	Pentatricopeptide repeat domain containing protein.
LOC_Os06g09610	0.489765	0.000779039	Peroxiredoxin Q, chloroplastic[Source:Uniprot/SWISSPROT;Acc:P0C5D5]
LOC_Os05g32380	0.489675	0.0128906	phospholipase, putative, expressed
LOC_Os08g37390	0.488991	0.0479671	Cyclin-D4-2 [Source:Uniprot/SWISSPROT;Acc:Q4KYM5]"
LOC_Os10g38710	0.487725	0.0180285	Similar to Glutathione-S-transferase Cla47.
LOC_Os04g52100	0.487703	0.00307949	Peptidase M24A, methionine aminopeptidase, subfamily 1 protein.
LOC_Os01g04630	0.487596	0.000810793	Mandelate racemase/muconate lactonizing enzyme family protein.
LOC_Os11g38030	0.487473	0.00150788	CDK5RAP1-like protein[Source:Uniprot/SWISSPROT;Acc:Q2R1U4]
LOC_Os07g02140	0.487426	0.007951	flavin-containing monooxygenase family protein, putative, expressed
LOC_Os03g10060	0.487376	0.00413525	30S ribosomal protein S10, chloroplastic[Source:Projected from Arabidopsis thaliana (AT3G13120)UniProtKB/Swiss-Prot;Acc:Q9LK61]
LOC_Os03g45710	0.486846	0.0288491	Similar to Ferredoxin.
LOC_Os02g52650	0.486612	0.00826605	Photosystem I chlorophyll a/b-binding protein 5,chloroplastic [Source:Projected from Arabidopsis thaliana(AT1G45474) UniProtKB/Swiss-Prot;Acc:Q9C639]
LOC_Os07g03960	0.486295	0.000851976	Similar to Monosaccharide transporter.
LOC_Os10g22039	0.485782	0.027323	mitochondrial import inner membrane translocase subunit Tim17, putative, expressed
LOC_Os03g39610	0.485397	0.000504217	Chlorophyll a-b binding protein, chloroplastic[Source:Uniprot/SWISSPROT;Acc:Q10HD0]
LOC_Os10g04290	0.484541	0.0414912	transposon protein, putative, CACTA, En/Spm sub-class, expressed
LOC_Os09g28620	0.484362	0.00730839	Alpha/beta hydrolase fold-3 domain containing protein.
LOC_Os05g50980	0.483937	0.00191652	SET domain containing protein, expressed
LOC_Os10g06630	0.483443	0.0143134	Similar to Cyclophilin Dicyp-2.
LOC_Os12g28250	0.483184	0.0333849	Similar to NB-ARC domain containing protein, expressed.
LOC_Os09g38420	0.482936	0.000584891	Cysteine--tRNA ligase, chloroplastic/mitochondrial[Source:Projected from Arabidopsis thaliana (AT2G31170)UniProtKB/Swiss-Prot;Acc:F4IPY2]
LOC_Os03g20100	0.482176	0.000386519	30S ribosomal protein S1, chloroplastic[Source:Projected from Arabidopsis thaliana (AT5G30510)UniProtKB/Swiss-Prot;Acc:Q93VC7]
LOC_Os07g38300	0.482163	0.0403087	Ribosome-recycling factor, chloroplastic[Source:Uniprot/SWISSPROT;Acc:A3BLC3]
LOC_Os08g37700	0.481408	0.0087717	Nucleotide-binding, alpha-beta plait domain containing protein.
LOC_Os03g31150	0.481342	0.000845521	AL1
LOC_Os10g37190	0.481241	0.00121735	protein kinase domain containing protein, expressed
LOC_Os03g12815	0.480295	0.0473365	Conserved hypothetical protein.
LOC_Os05g01120	0.480144	0.0241582	Cytochrome P450 family protein.
LOC_Os02g37690	0.480138	0.0311032	UDP-glucoronosyl and UDP-glucosyl transferase, putative, expressed
LOC_Os01g59060	0.479614	0.00131478	50S ribosomal protein L34, chloroplastic[Source:Projected from Arabidopsis thaliana (AT1G29070)UniProtKB/Swiss-Prot;Acc:Q9LP37]
LOC_Os06g48720	0.479479	0.0238342	Similar to P1B-type heavy metal transporting ATPase.
LOC_Os12g34500	0.479175	0.000720983	Conserved hypothetical protein.
LOC_Os06g11070	0.478951	0.011793	Conserved hypothetical protein.
LOC_Os04g47420	0.478491	0.000623316	transmembrane amino acid transporter protein, putative, expressed
LOC_Os11g26160	0.478461	0.000990725	RNA polymerase sigma factor, putative, expressed
LOC_Os10g35010	0.478214	0.00255962	Hypothetical conserved gene.
LOC_Os05g06300	0.478128	0.0402074	Similar to Protein MFP-b.
LOC_Os01g70930	0.477034	0.0013238	leucoanthocyanidin dioxygenase, putative, expressed
LOC_Os06g04150	0.476597	0.000653916	Similar to Magnesium-protoporphyrin O-methyltransferase (EC 2.1.1.11) (Magnesium- protoporphyrin IX methyltransferase).
LOC_Os07g48980	0.475213	0.0168463	Nicotianamine synthase 3[Source:Uniprot/SWISSPROT;Acc:Q0D3F2]
LOC_Os09g30510	0.474348	0.0470878	Similar to cDNA clone:001-204-H11, full insert sequence.
LOC_Os11g29030	0.473831	0.0133824	disease resistance protein RPM1, putative, expressed
LOC_Os03g22259	0.473421	0.0189667	Hypothetical protein.
LOC_Os03g36540	0.473035	0.000177682	Magnesium-chelatase subunit ChlI, chloroplastic[Source:Uniprot/SWISSPROT;Acc:Q53RM0]
LOC_Os03g52880	0.472262	0.00427537	NPH3 domain containing protein.
LOC_Os03g48050	0.471875	0.0164686	tRNA/rRNA methyltransferase, SpoU domain containing protein.
LOC_Os03g62690	0.471457	0.00932472	Pentatricopeptide repeat domain containing protein.
LOC_Os06g16980	0.470719	0.00676682	DNA topoisomerase I family protein, expressed
LOC_Os11g05340	0.469599	0.0447701	Similar to Calmodulin binding protein.
LOC_Os10g35370	0.469091	0.00515291	Similar to Protochlorophyllide reductase B, chloroplastic.
LOC_Os04g53820	0.468904	0.00313611	Similar to H0323C08.15 protein.
LOC_Os01g70300	0.46745	0.000573678	aspartokinase 3, chloroplast precursor, putative, expressed
LOC_Os03g13730	0.465862	0.000163371	Similar to Toc34-2 protein.
LOC_Os04g46010	0.465058	0.000853026	Hypothetical conserved gene.
LOC_Os07g03130	0.464861	0.0123771	Plastid division protein PDV2 [Source:Projectedfrom Arabidopsis thaliana (AT2G16070) UniProtKB/Swiss-Prot;Acc:Q9XII1]
LOC_Os02g04460	0.464789	0.0133566	50S ribosomal protein L3-1, chloroplastic[Source:Projected from Arabidopsis thaliana (AT2G43030)UniProtKB/Swiss-Prot;Acc:Q9SKX4]
LOC_Os02g46970	0.464774	0.00156527	Probable 4-coumarate--CoA ligase 2[Source:Uniprot/SWISSPROT;Acc:Q42982]
LOC_Os03g16470	0.464562	0.0175996	Conserved hypothetical protein.
LOC_Os02g34930	0.464226	0.0307498	Conserved hypothetical protein.
LOC_Os03g29810	0.463788	0.0288015	NAL9; VYL; ClpP
LOC_Os02g49060	0.462688	0.022786	amino acid transporter, putative, expressed
LOC_Os01g17214	0.462509	0.0375995	Major facilitator superfamily antiporter.
LOC_Os07g03000	0.462444	0.0410787	Similar to LRR receptor-like kinase.
LOC_Os03g01020	0.46215	0.0217138	Pectinesterase inhibitor domain containing protein.
LOC_Os12g36870	0.461946	0.00544496	Similar to Raffinose synthase protein.
LOC_Os04g55050	0.460698	0.014088	Glutamyl-tRNA(Gln) amidotransferase subunit A,chloroplastic/mitochondrial [Source:Projected fromArabidopsis thaliana (AT3G25660) UniProtKB/Swiss-Prot;Acc:Q9LI77]
LOC_Os03g52640	0.46042	0.00362922	expressed protein
LOC_Os04g52130	0.460092	0.0414578	Similar to Coproporphyrinogen III oxidase (Fragment).
LOC_Os01g73540	0.459952	0.000212534	Protein COFACTOR ASSEMBLY OF COMPLEX C SUBUNIT BCCB3, chloroplastic [Source:Projected from Arabidopsisthaliana (AT5G36120) UniProtKB/Swiss-Prot;Acc:Q8RWM7]
LOC_Os06g08830	0.459704	0.0366256	UDP-glucoronosyl and UDP-glucosyl transferase, putative, expressed
LOC_Os03g12020	0.459292	0.000489771	Similar to 50S ribosomal protein L15, chloroplast precursor (CL15) (Fragment).
LOC_Os10g38910	0.459137	0.00108758	expressed protein
LOC_Os02g07870	0.458616	0.0297548	Similar to Vacuolar H(+)-ATPase subunit A (Fragment).
LOC_Os04g38750	0.455898	0.00365125	Ribosomal protein, PSRP-3/Ycf65 domain containing protein.
LOC_Os01g58680	0.45547	0.0154407	apurinic endonuclease-redox protein, putative, expressed
LOC_Os03g43990	0.454286	0.0125644	Hypothetical conserved gene.
LOC_Os01g65400	0.453516	0.00325073	DNA polymerase I, putative, expressed
LOC_Os07g36150	0.453438	0.0474828	Formin-like protein 11[Source:Uniprot/SWISSPROT;Acc:Q0D5P3]
LOC_Os10g31940	0.453009	0.00228774	Inosine triphosphate pyrophosphatase[Source:Uniprot/SWISSPROT;Acc:Q7XDP2]
LOC_Os06g28820	0.452957	0.00211847	cycloartenol synthase, putative, expressed
LOC_Os02g01220	0.452232	0.000607804	Similar to Thiosulfate sulfurtransferase (EC 2.8.1.1) (Rhodanese) (Senescence- associated protein) (Sulfurtransferase protein 16) (AtStr16).
LOC_Os02g43600	0.451532	0.00218495	50S ribosomal protein L19, chloroplast precursor, putative, expressed
LOC_Os06g02500	0.450836	0.000118338	Superoxide dismutase [Fe] 1, chloroplastic[Source:Uniprot/SWISSPROT;Acc:Q5VRL3]
LOC_Os10g26670	0.45082	0.00655666	expressed protein
LOC_Os02g06400	0.45001	0.00785549	growth regulator related protein, putative, expressed
LOC_Os01g26970	0.448594	0.000652706	expressed protein
LOC_Os07g03849	0.44842	0.0498741	Hypothetical protein.
LOC_Os03g53640	0.448326	0.000169348	Photosystem II D1 precursor processing proteinPSB27-H2, chloroplastic [Source:Projected from Arabidopsisthaliana (AT1G05385) UniProtKB/Swiss-Prot;Acc:Q9ZVZ9]
LOC_Os08g06090	0.447689	0.00144681	zinc finger, C3HC4 type domain containing protein, expressed
LOC_Os03g61030	0.447091	0.000729489	Transcription antitermination protein, NusG, N-terminal domain containing protein.
LOC_Os09g36040	0.446237	0.0010206	Rhodanese-like domain containing protein.
LOC_Os06g04610	0.445244	0.0188843	K homology-like, alpha/beta domain containing protein.
LOC_Os08g03380	0.444294	0.00159973	Heat shock protein DnaJ, N-terminal domain containing protein.
LOC_Os03g57420	0.441755	0.0110227	MD-2-related lipid-recognition domain containing protein.
LOC_Os03g62040	0.441338	0.00600455	Similar to OSIGBa0117N13.1 protein.
LOC_Os05g27100	0.441026	0.00255227	Similar to heavy-metal-associated domain-containing protein.
LOC_Os09g32640	0.440815	0.000153235	Similar to Quinone-oxidoreductase QR1 (Fragment).
LOC_Os03g36530	0.440542	0.0236838	FAD-binding and arabino-lactone oxidase domains containing protein, putative, expressed
LOC_Os08g02390	0.440388	0.000127487	Nucleotide-binding, alpha-beta plait domain containing protein.
LOC_Os09g24580	0.439178	0.0337684	EF hand family protein, putative, expressed
LOC_Os11g09830	0.438226	0.0386472	expressed protein
LOC_Os02g01210	0.438219	0.00897943	Similar to Transmembrane amino acid transporter protein.
LOC_Os06g09230	0.437061	0.0442138	serine threonine kinase, putative, expressed
LOC_Os09g31280	0.436857	0.00482909	Ovarian tumour, otubain domain containing protein.
LOC_Os02g16709	0.432421	0.00700013	Chloroplast processing peptidase [Source:Projectedfrom Arabidopsis thaliana (AT3G24590) UniProtKB/Swiss-Prot;Acc:Q8H0W1]
LOC_Os02g46260	0.432347	3.45323e-05	Peptidase S10, serine carboxypeptidase family protein.
LOC_Os10g33540	0.431718	0.00408975	Similar to oxidoreductase.
LOC_Os06g36040	0.431574	0.0366522	Similar to F20B17.20.
LOC_Os06g33549	0.431265	0.0212716	Probable protein phosphatase 2C 56[Source:Uniprot/SWISSPROT;Acc:Q0DBU3]
LOC_Os03g08080	0.431206	0.000121799	YlmG homolog protein 2, chloroplastic[Source:Projected from Arabidopsis thaliana (AT5G21920)UniProtKB/Swiss-Prot;Acc:Q9C595]
LOC_Os01g59750	0.431163	0.0166602	Similar to 14 kDa zinc-binding protein.
LOC_Os11g10870	0.430736	0.0262876	Plant disease resistance response protein family protein.
LOC_Os10g30070	0.43032	0.0483743	sodium/calcium exchanger protein, putative, expressed
LOC_Os02g48360	0.430123	0.00173686	Similar to Pyrophosphate--fructose 6-phosphate 1-phosphotransferase alpha subunit (EC 2.7.1.90) (PFP) (6-phosphofructokinase, pyrophosphate dependent) (Pyrophosphate-dependent 6-phosphofructose-1-kinase) (PPi-PFK).
LOC_Os08g05790	0.42999	0.014696	O-methyltransferase, family 3 protein.
LOC_Os06g39590	0.429808	0.0170749	Auxin-responsive protein IAA23[Source:Uniprot/SWISSPROT;Acc:Q69VE0]
LOC_Os03g04470	0.429603	0.000542224	Conserved hypothetical protein.
LOC_Os11g34210	0.429519	0.0107454	Similar to GATB (GLU-ADT SUBUNIT B)
LOC_Os03g21560	0.429335	0.00409144	Photosystem II repair protein PSB27-H1,chloroplastic [Source:Projected from Arabidopsis thaliana(AT1G03600) UniProtKB/Swiss-Prot;Acc:Q9LR64]
LOC_Os05g11320	0.429334	0.00732253	metallothionein-like protein 3B, putative, expressed
LOC_Os03g21050	0.428859	0.0199781	retrotransposon protein, putative, Ty1-copia subclass, expressed
LOC_Os06g02380	0.428576	5.60116e-05	T-complex protein, putative, expressed
LOC_Os11g34940	0.428261	0.0248513	50S ribosomal protein 6, chloroplastic[Source:Projected from Arabidopsis thaliana (AT5G17870)UniProtKB/Swiss-Prot;Acc:Q9FKP0]
LOC_Os11g18194	0.42815	0.0083024	Achilleol B synthase[Source:Uniprot/SWISSPROT;Acc:Q2R712]
LOC_Os03g62630	0.426467	2.48034e-05	30S ribosomal protein S6 alpha, chloroplastic[Source:Projected from Arabidopsis thaliana (AT1G64510)UniProtKB/Swiss-Prot;Acc:Q8VY91]
LOC_Os04g42134	0.426343	0.0401942	Enhancer of rudimentary family protein.
LOC_Os02g02860	0.426323	0.0116957	Similar to Glutamyl-tRNA synthetase (EC 6.1.1.17) (Glutamate--tRNA ligase) (GluRS).
LOC_Os03g63330	0.425858	0.000427625	Similar to Aspartokinase.
LOC_Os07g14910	0.42545	0.02445	expressed protein
LOC_Os03g03360	0.425104	0.0133858	50S ribosomal protein L5, chloroplastic[Source:Uniprot/SWISSPROT;Acc:Q9ZST0]
LOC_Os05g01970	0.425046	0.00425776	NAD dependent epimerase/dehydratase family protein, putative, expressed
LOC_Os01g70460	0.424424	0.0026857	Similar to CM0545.330.nc protein.
LOC_Os02g32550	0.424052	0.0222835	Conserved hypothetical protein.
LOC_Os10g41710	0.42357	0.000988269	chaperonin, putative, expressed
LOC_Os02g57670	0.423233	4.48781e-05	ribosomal L9, putative, expressed
LOC_Os02g43194	0.423132	0.0344575	Aldehyde dehydrogenase domain containing protein.
LOC_Os02g37654	0.422504	0.012905	Lecithin:cholesterol acyltransferase family protein.
LOC_Os07g02280	0.42152	0.011139	Pentatricopeptide repeat-containing protein ELI1,chloroplastic [Source:Projected from Arabidopsis thaliana(AT4G37380) UniProtKB/Swiss-Prot;Acc:Q9SZT8]
LOC_Os05g45920	0.420671	0.0122065	Similar to F14O23.10 protein.
LOC_Os08g38160	0.41998	0.0293972	cytokinin-O-glucosyltransferase, putative, expressed
LOC_Os07g32590	0.419957	0.00213692	Similar to Methionine aminopeptidase-like protein.
LOC_Os06g20320	0.418784	0.000621525	Trigger factor-like protein TIG, Chloroplastic[Source:Projected from Arabidopsis thaliana (AT5G55220)UniProtKB/Swiss-Prot;Acc:Q8S9L5]
LOC_Os04g49490	0.414608	0.0123031	protein phosphatase 2C, putative, expressed
LOC_Os03g28170	0.414189	0.000227081	Mannose-binding lectin domain containing protein.
LOC_Os03g45400	0.413818	0.00448193	NusB/RsmB/TIM44 domain containing protein.
LOC_Os05g41630	0.412941	0.013157	Translation initiation factor eIF3 subunit domain containing protein.
LOC_Os07g08160	0.411944	0.0486783	Similar to Low molecular mass early light-inducible protein HV90, chloroplast precursor (ELIP).
LOC_Os03g49710	0.411589	8.48524e-06	30S ribosomal protein S13, chloroplastic[Source:Projected from Arabidopsis thaliana (AT5G14320)UniProtKB/Swiss-Prot;Acc:P42732]
LOC_Os03g49480	0.411579	0.000841938	elongation of fatty acids protein 2, putative, expressed
LOC_Os05g33110	0.411164	0.0378141	Similar to Endo-1,3
LOC_Os05g05480	0.411112	0.00534044	Protease Do-like 2, chloroplastic [Source:Projectedfrom Arabidopsis thaliana (AT2G47940) UniProtKB/Swiss-Prot;Acc:O82261]
LOC_Os07g07715	0.410112	0.0480862	expressed protein
LOC_Os09g28550	0.409164	0.0411628	Conserved hypothetical protein.
LOC_Os01g32730	0.409108	4.52387e-05	Tetratricopeptide-like helical domain containing protein.
LOC_Os03g34040	0.408827	0.00019388	Ribosomal protein S5, bacterial-type domain containing protein.
LOC_Os02g56140	0.408616	0.0199114	helix-loop-helix DNA-binding domain containing protein, expressed
LOC_Os01g31610	0.408391	0.000416318	Tyrosine--tRNA ligase, chloroplastic/mitochondrial[Source:Projected from Arabidopsis thaliana (AT3G02660)UniProtKB/Swiss-Prot;Acc:Q9M876]
LOC_Os01g45140	0.407847	0.00899185	anthocyanin 3-O-beta-glucosyltransferase, putative, expressed
LOC_Os01g43390	0.407418	0.0151928	Uroporphyrinogen decarboxylase 1, chloroplastic[Source:Uniprot/SWISSPROT;Acc:Q9AXB0]
LOC_Os03g48840	0.407208	0.0301402	Ribosomal protein L18/L5 domain containing protein.
LOC_Os08g25700	0.407186	0.00010503	Conserved hypothetical protein.
LOC_Os02g54710	0.406603	0.0222708	Similar to DNA binding / nuclease.
LOC_Os02g05000	0.40507	0.00485377	Protein of unknown function DUF1677, Oryza sativa family protein.
LOC_Os04g49660	0.404506	0.00360788	DUF581 domain containing protein, expressed
LOC_Os08g41990	0.403652	0.0225306	Glutamate-1-semialdehyde 2,1-aminomutase,chloroplastic [Source:Uniprot/SWISSPROT;Acc:Q6YZE2]
LOC_Os03g46260	0.403122	0.00137631	Protein of unknown function DUF581 family protein.
LOC_Os06g02580	0.403121	4.32345e-05	high-affinity nickel-transport family protein, putative, expressed
LOC_Os01g11550	0.402736	0.0165709	Similar to Transcription factor PCF5.
LOC_Os03g60509	0.402531	0.0429491	Chalcone--flavonone isomerase[Source:Uniprot/SWISSPROT;Acc:Q84T92]
LOC_Os02g05470	0.402326	0.00656899	CCT motif family protein, expressed
LOC_Os10g12050	0.401954	0.0347262	Similar to Cytochrome P450 CYP98A7.
LOC_Os02g07230	0.400813	0.0218012	Porphobilinogen deaminase, chloroplastic[Source:Uniprot/SWISSPROT;Acc:Q6H6D2]
LOC_Os06g12460	0.399188	5.2149e-05	Similar to Cellulose synthase-like A1.
LOC_Os09g15820	0.398418	0.000882018	aldose 1-epimerase, putative, expressed
LOC_Os01g71330	0.397989	0.00344755	expressed protein
LOC_Os02g19820	0.396999	0.00708847	Bidirectional sugar transporter SWEET4[Source:Uniprot/SWISSPROT;Acc:Q6K4V2]
LOC_Os04g59494	0.396435	0.00202103	30S ribosomal protein S17, chloroplastic[Source:Uniprot/SWISSPROT;Acc:Q9ZST1]
LOC_Os02g51790	0.395618	0.0109847	50S ribosomal protein L29, chloroplastic[Source:Projected from Arabidopsis thaliana (AT5G65220)UniProtKB/Swiss-Prot;Acc:Q9FJP3]
LOC_Os03g10090	0.395443	3.65171e-06	Similar to Sugar transporter protein.
LOC_Os08g37250	0.394062	0.00376129	OspPLAIIζ
LOC_Os04g54320	0.391863	0.000483161	expressed protein
LOC_Os03g03020	0.391737	0.00815461	Similar to 50S ribosomal protein L11.
LOC_Os08g44770	0.391705	3.37074e-06	Superoxide dismutase [Cu-Zn], chloroplastic[Source:Uniprot/SWISSPROT;Acc:P93407]
LOC_Os05g09400	0.390952	0.000109717	30S ribosomal protein S31, chloroplastic[Source:Projected from Arabidopsis thaliana (AT2G38140)UniProtKB/Swiss-Prot;Acc:O80439]
LOC_Os03g48230	0.389862	0.0367385	Conserved hypothetical protein.
LOC_Os11g28480	0.389245	7.31067e-06	Hypothetical conserved gene.
LOC_Os12g29580	0.388205	0.0352502	Similar to H0321H01.14 protein.
LOC_Os07g01100	0.387533	0.0280243	Legume lectin, beta domain containing protein.
LOC_Os04g35760	0.387155	0.0497817	Uncharacterised protein family UPF0090 domain containing protein.
LOC_Os01g63620	0.386212	4.89082e-05	expressed protein
LOC_Os09g27320	0.385983	0.0301348	ZOS9-13 - C2H2 zinc finger protein, expressed
LOC_Os03g03470	0.385935	0.000285886	expressed protein
LOC_Os05g49220	0.385727	0.0434463	Similar to GTP-binding protein era.
LOC_Os03g55930	0.38548	0.00157517	30S ribosomal protein S9, chloroplastic[Source:Projected from Arabidopsis thaliana (AT1G74970)UniProtKB/Swiss-Prot;Acc:Q9XJ27]
LOC_Os01g62860	0.384459	0.0319256	OsAKR1; OsI_04426
LOC_Os01g05080	0.384287	0.0172125	Similar to Thylakoid lumenal 15 kDa protein, chloroplast precursor (p15).
LOC_Os03g43670	0.384171	0.00121531	Serine/threonine-protein kinase-like protein ACR4[Source:Projected from Arabidopsis thaliana (AT3G59420)UniProtKB/Swiss-Prot;Acc:Q9LX29]
LOC_Os04g51280	0.38231	0.000230878	Similar to Plastid protein.
LOC_Os12g21784	0.382245	1.05802e-05	expressed protein
LOC_Os03g63150	0.381313	0.0161821	Similar to TDRGA-1 (Fragment).
LOC_Os12g42430	0.380694	0.00532781	IQ calmodulin-binding region domain containing protein.
LOC_Os02g42990	0.380328	0.00717342	OsSAUR11 - Auxin-responsive SAUR gene family member, expressed
LOC_Os03g60100	0.380196	1.85652e-06	50S ribosomal protein L17, chloroplastic[Source:Projected from Arabidopsis thaliana (AT3G54210)UniProtKB/Swiss-Prot;Acc:Q9M385]
LOC_Os06g06990	0.3801	0.0357717	Conserved hypothetical protein.
LOC_Os07g33240	0.377223	0.022329	Similar to Endoribonuclease, L-PSP family.
LOC_Os05g13904	0.377081	0.00296923	Conserved hypothetical protein.
LOC_Os07g02120	0.376892	0.00130323	Flavin-containing monooxygenase FMO family protein.
LOC_Os01g50200	0.376528	0.0245865	UDP-glucuronosyl/UDP-glucosyltransferase family protein.
LOC_Os04g47360	0.376494	0.00249618	Similar to Prolyl endopeptidase (EC 3.4.21.26) (Post-proline cleaving enzyme) (PE).
LOC_Os02g58450	0.374893	0.00465215	Protein of unknown function DUF177 family protein.
LOC_Os03g15870	0.374638	0.000180316	Similar to 50S ribosomal protein L4, chloroplast precursor (R-protein L4).
LOC_Os08g06885	0.37322	0.0362456	Similar to H0402C08.3 protein.
LOC_Os02g15750	0.371424	0.0104522	Rhodanese-like domain containing protein.
LOC_Os01g69200	0.370418	0.0202949	Hypothetical conserved gene.
LOC_Os02g50960	0.369931	0.000753553	Auxin efflux carrier component 1[Source:Uniprot/SWISSPROT;Acc:Q5SMQ9]
LOC_Os07g43810	0.365293	0.00498035	RNP29
LOC_Os08g09610	0.364417	0.0347851	expressed protein
LOC_Os01g59510	0.364118	0.000332239	Ribonuclease III domain-containing protein RNC1,chloroplastic [Source:Uniprot/SWISSPROT;Acc:Q8S1Z0]
LOC_Os03g53860	0.36329	0.0495821	periplasmic beta-glucosidase precursor, putative, expressed
LOC_Os07g08150	0.362446	0.0184382	Similar to Low molecular mass early light-inducible protein HV90, chloroplast precursor (ELIP).
LOC_Os06g18010	0.362133	7.23344e-07	UDP-glucose:2-hydroxyflavanone C-glucosyltransferase [Source:Uniprot/SWISSPROT;Acc:Q5VMI0]
LOC_Os02g02070	0.362055	0.0234097	hypothetical protein
LOC_Os04g48840	0.360086	0.0354886	Protein FATTY ACID EXPORT 4, chloroplastic[Source:Projected from Arabidopsis thaliana (AT1G33265)UniProtKB/Swiss-Prot;Acc:Q8LPG1]
LOC_Os02g14929	0.359942	0.019162	Similar to T-complex protein 1, gamma subunit (TCP-1-gamma) (CCT-gamma) (Matricin) (mTRiC-P5).
LOC_Os11g32650	0.359619	0.022881	Chalcone synthase 1[Source:Uniprot/SWISSPROT;Acc:Q2R3A1]
LOC_Os08g01514	0.358824	0.0181949	Conserved hypothetical protein.
LOC_Os11g41710	0.357864	7.2343e-05	Cytochrome P450 family protein.
LOC_Os09g10760	0.357775	4.20406e-05	RNA recognition motif containing protein, putative, expressed
LOC_Os07g01620	0.355923	0.0426017	Plant disease resistance response protein family protein.
LOC_Os10g30870	0.355741	0.000785214	Rubisco accumulation factor 1, chloroplastic[Source:Uniprot/SWISSPROT;Acc:Q7XDY9]
LOC_Os06g49840	0.355411	0.00300972	MADS-box transcription factor 16[Source:Uniprot/SWISSPROT;Acc:Q944S9]
LOC_Os01g54540	0.355375	0.000116996	Similar to 50S ribosomal protein L13.
LOC_Os03g06710	0.354555	0.00293495	Pentatricopeptide repeat domain containing protein.
LOC_Os01g53370	0.352869	0.0161731	anthocyanidin 5,3-O-glucosyltransferase, putative, expressed
LOC_Os03g16040	0.349988	0.0368447	17.7 kDa class I heat shock protein[Source:Uniprot/SWISSPROT;Acc:Q84J50]
LOC_Os08g04450	0.349977	0.0180712	Multiple organellar RNA editing factor 9,chloroplastic [Source:Projected from Arabidopsis thaliana(AT1G11430) UniProtKB/Swiss-Prot;Acc:Q9LPZ1]
LOC_Os03g24020	0.349737	0.00838032	Ribosomal protein L6 family protein.
LOC_Os09g26920	0.349343	0.0195256	OsSub57 - Putative Subtilisin homologue, expressed
LOC_Os07g41370	0.348462	0.00231792	MADS-box transcription factor 18[Source:Uniprot/SWISSPROT;Acc:Q0D4T4]
LOC_Os07g02100	0.347783	0.00621396	Flavin monooxygenase FMO domain containing protein.
LOC_Os11g02424	0.3468	0.0251483	Similar to nonspecific lipid-transfer protein 3.
LOC_Os04g44150	0.345989	0.000457151	OsGA2ox6
LOC_Os02g18150	0.342715	0.010743	expressed protein
LOC_Os01g41550	0.342295	0.00612963	Peptidase A1 domain containing protein.
LOC_Os03g64030	0.342065	0.00551623	Protein of unknown function DUF303, acetylesterase putative domain containing protein.
LOC_Os07g32630	0.339108	1.07086e-06	UDP-glucuronosyl/UDP-glucosyltransferase family protein.
LOC_Os11g45290	0.337727	0.044798	retrotransposon protein, putative, unclassified, expressed
LOC_Os01g47330	0.337254	0.00741737	Similar to Isoform 2 of 50S ribosomal protein L12, chloroplastic.
LOC_Os05g38170	0.336534	0.00108002	Uracil phosphoribosyltransferase, chloroplastic[Source:Projected from Arabidopsis thaliana (AT3G53900)UniProtKB/Swiss-Prot;Acc:Q9M336]
LOC_Os01g18360	0.336496	0.00230689	Similar to Auxin-responsive protein IAA31 (Indoleacetic acid-induced protein 31).
LOC_Os08g40830	0.335171	0.045174	pumilio domain-containing protein PPD1, putative, expressed
LOC_Os03g13030	0.333898	3.40338e-05	Lecithin-cholesterol acyltransferase-like 1[Source:Uniprot/SWISSPROT;Acc:Q10PI6]
LOC_Os01g60780	0.332948	0.0132446	Similar to Integral membrane protein like.
LOC_Os12g16200	0.3323	0.0267011	glutathione synthetase, chloroplast precursor, putative, expressed
LOC_Os07g48010	0.331969	0.0262769	peroxidase precursor, putative, expressed
LOC_Os10g42520	0.331006	0.0288452	Conserved hypothetical protein.
LOC_Os01g46400	0.330532	0.0347685	Protein of unknown function DUF231, plant domain containing protein.
LOC_Os01g02830	0.328467	0.0178694	Protein kinase, catalytic domain domain containing protein.
LOC_Os06g46930	0.327786	0.00468035	50S ribosomal protein L24, chloroplastic[Source:Projected from Arabidopsis thaliana (AT5G54600)UniProtKB/Swiss-Prot;Acc:P92959]
LOC_Os05g49060	0.326606	0.0432997	uncharacterized protein ycf23, putative, expressed
LOC_Os01g14410	0.325797	2.54866e-06	Similar to Low molecular mass early light-inducible protein HV90, chloroplast precursor (ELIP).
LOC_Os03g02240	0.325541	0.0250189	Conserved hypothetical protein.
LOC_Os07g25540	0.32402	0.0280456	OsYUCCA6
LOC_Os03g63910	0.323902	0.000116809	Pentatricopeptide repeat domain containing protein.
LOC_Os09g28690	0.323718	1.29494e-05	Alpha/beta hydrolase fold-3 domain containing protein.
LOC_Os09g21360	0.322681	0.0393598	Pyridoxal phosphate-dependent transferase, major region, subdomain 1 domain containing protein.
LOC_Os07g38390	0.321101	0.003852	Fatty-acid-binding protein 1 [Source:Projected fromArabidopsis thaliana (AT3G63170) UniProtKB/Swiss-Prot;Acc:Q9M1X2]
LOC_Os09g08280	0.319845	0.0184784	Conserved hypothetical protein.
LOC_Os02g11770	0.319696	0.0125084	expressed protein
LOC_Os09g26300	0.319227	0.0149042	Glycosyl transferase, family 31 protein.
LOC_Os12g10320	0.317413	0.0184232	Protein of unknown function DUF579, plant family protein.
LOC_Os11g42540	0.314465	0.0330241	Similar to Oxidoreductase, aldo/keto reductase family protein, expressed.
LOC_Os02g15900	0.314198	0.000789789	50S ribosomal protein L21, chloroplastic[Source:Projected from Arabidopsis thaliana (AT1G35680)UniProtKB/Swiss-Prot;Acc:P51412]
LOC_Os12g17910	0.314002	0.000764283	T-complex protein, putative, expressed
LOC_Os07g39750	0.313789	0.0194958	AChE
LOC_Os11g04920	0.31341	0.0220047	Conserved hypothetical protein.
LOC_Os10g29240	0.311469	0.00937329	expressed protein
LOC_Os12g09790	0.309859	0.0214854	cytochrome P450, putative, expressed
LOC_Os03g28160	0.30887	0.00391448	jacalin-like lectin domain containing protein, expressed
LOC_Os01g21990	0.306931	0.0288491	CRS2-associated factor 2, chloroplastic[Source:Uniprot/SWISSPROT;Acc:Q657G7]
LOC_Os07g42420	0.306029	0.000529335	Similar to Beta-ketoacyl-ACP synthase.
LOC_Os01g37510	0.305869	0.00339604	Formylmethionine deformylase family protein.
LOC_Os02g25230	0.305446	0.0199619	expressed protein
LOC_Os02g49160	0.305079	0.0156985	Auxin-responsive protein IAA8[Source:Uniprot/SWISSPROT;Acc:Q6Z5M0]
LOC_Os06g37010	0.302938	0.0160819	Similar to zinc transporter 4.
LOC_Os03g23960	0.301292	0.0447941	Hypothetical conserved gene.
LOC_Os07g34950	0.297862	0.00209589	Similar to permeases of the major facilitator superfamily.
LOC_Os07g17390	0.297716	0.0272196	Similar to predicted protein.
LOC_Os07g20100	0.297697	0.0236664	expressed protein
LOC_Os02g43940	0.296984	0.00493644	Similar to Dehydration responsive element binding protein 2B (DREB2B protein).
LOC_Os08g24330	0.296446	9.00202e-05	Conserved hypothetical protein.
LOC_Os09g27890	0.293687	0.0498131	LYP4
LOC_Os10g17260	0.29138	7.53898e-05	cytochrome P450, putative, expressed
LOC_Os06g46995	0.290346	0.0327515	Armadillo-like helical domain containing protein.
LOC_Os02g57010	0.28819	3.09414e-08	Similar to 29 kDa ribonucleoprotein, chloroplast precursor (RNA-binding protein cp29).
LOC_Os07g38000	0.286403	0.0130813	Similar to Cytochrome c6.
LOC_Os07g01770	0.285133	0.0482091	expressed protein
LOC_Os01g34690	0.283943	0.0424028	expressed protein
LOC_Os01g49210	0.281277	0.0487439	Similar to cDNA, clone: J100026I16, full insert sequence.
LOC_Os02g09940	0.280554	0.000268654	Peroxiredoxin-2E-2, chloroplastic[Source:Uniprot/SWISSPROT;Acc:Q7F8S5]
LOC_Os04g46440	0.280366	0.0108688	Pathogenesis-related transcriptional factor and ERF domain containing protein.
LOC_Os07g39980	0.280238	0.00291836	GA22009-PA, putative, expressed
LOC_Os05g51470	0.279642	0.0168814	2-aminoethanethiol dioxygenase, putative, expressed
LOC_Os07g46490	0.279082	0.00191487	Phosphatidylinositol-4-phosphate 5-kinase family protein.
LOC_Os10g02340	0.279048	0.0189417	peptide transporter PTR2, putative, expressed
LOC_Os09g12660	0.27871	0.0430535	Similar to Brittle 2.
LOC_Os09g13470	0.27677	0.0125943	Protein of unknown function DUF247, plant family protein.
LOC_Os05g49320	0.27503	0.00526236	Similar to 50S ribosomal protein L12, chloroplast precursor (CL12).
LOC_Os08g44360	0.274833	0.0316204	male sterility protein 2, putative, expressed
LOC_Os05g38120	0.274493	0.0373502	Similar to Homeodomain protein JUBEL2.
LOC_Os06g10109	0.274343	3.37513e-06	Conserved hypothetical protein.
LOC_Os03g56840	0.27284	0.00101472	Conserved hypothetical protein.
LOC_Os09g34920	0.268835	0.039977	Glycoside hydrolase, family 29 (alpha-L-fucosidase) protein.
LOC_Os01g22230	0.265489	0.0179701	Similar to Peroxidase (Fragment).
LOC_Os04g49650	0.26543	0.000147661	DUF581 domain containing protein, expressed
LOC_Os06g37510	0.263883	0.0269088	Tetraspanin domain containing protein.
LOC_Os01g23710	0.26226	2.49566e-05	Similar to No apical meristem protein.
LOC_Os12g06060	0.2597	0.000679165	Similar to Amino acid permease family protein, expressed.
LOC_Os06g45940	0.257255	0.0393234	Probable potassium transporter 13[Source:Uniprot/SWISSPROT;Acc:Q652J4]
LOC_Os03g20760	0.25719	0.00953536	LOC_Os03g20760
LOC_Os01g34050	0.257188	0.00619345	expressed protein
LOC_Os05g39320	0.253054	0.0111203	Pyruvate decarboxylase (EC 4.1.1.1) (Fragment).
LOC_Os06g08470	0.252953	0.0412529	expressed protein
LOC_Os06g39480	0.25262	0.0122817	SPOC domain containing protein, putative, expressed
LOC_Os05g02070	0.251881	0.0175028	Metallothionein-like protein 2C[Source:Uniprot/SWISSPROT;Acc:A3AZ88]
LOC_Os08g33800	0.24992	0.0457846	Similar to MYB domain class transcription factor.
LOC_Os01g13530	0.249791	0.0438258	Probable protein ABIL3[Source:Uniprot/SWISSPROT;Acc:Q5NB83]
LOC_Os03g61260	0.247582	0.0125153	50S ribosomal protein L18, chloroplastic[Source:Uniprot/SWISSPROT;Acc:Q8SAY0]
LOC_Os01g54080	0.246378	0.0231667	Similar to Kinesin heavy chain (Fragment).
LOC_Os08g02300	0.246298	0.0141704	OsSWN2; NAC29
LOC_Os11g44950	0.244585	0.0384033	glycosyl hydrolase family 3 protein, putative, expressed
LOC_Os11g17720	0.243694	0.00586889	plant protein of unknown function domain containing protein, expressed
LOC_Os09g12650	0.24073	0.0238763	Similar to predicted protein.
LOC_Os10g09684	0.236607	0.0155501	Hypothetical gene.
LOC_Os03g27770	0.236045	0.0211718	Probable inactive heme oxygenase 2, chloroplastic[Source:Uniprot/SWISSPROT;Acc:Q10K62]
LOC_Os01g67580	0.235496	0.00616051	Similar to MRP-like ABC transporter.
LOC_Os08g41500	0.231961	0.0417306	Similar to UBA/UBX 33.3 kDa protein.
LOC_Os03g02820	0.230816	0.0162461	expressed protein
LOC_Os03g54040	0.230514	0.0012903	Similar to 50S ribosomal protein l6.
LOC_Os05g49370	0.228984	0.0155513	Protein of unknown function DUF1645 family protein.
LOC_Os02g42890	0.228919	0.0433043	Cytochrome b561 family protein.
LOC_Os03g49350	0.226566	0.0429498	Similar to LOX4 (Fragment).
LOC_Os05g36090	0.225804	0.0263188	Zinc finger, DHHC-type domain containing protein.
LOC_Os05g46950	0.224472	0.000851834	Hypothetical protein.
LOC_Os06g48860	0.223742	0.00115146	Auxin responsive SAUR protein family protein.
LOC_Os05g50820	0.223429	0.0474911	Helix-turn-helix, AraC type, subdomain 2 domain containing protein.
LOC_Os03g60190	0.223409	0.000856462	Hypothetical conserved gene.
LOC_Os05g32960	0.222022	0.037111	Conserved hypothetical protein.
LOC_Os09g26999	0.2196	0.0399786	DEP1; DN1; qPE9-1; qNGR9
LOC_Os06g11400	0.219163	0.0450299	Conserved hypothetical protein.
LOC_Os12g36735	0.211886	0.0291807	Hypothetical gene.
LOC_Os04g33260	0.21107	0.00495554	Conserved hypothetical protein.
LOC_Os12g41060	0.208266	0.0497411	AP2 domain containing protein, expressed
LOC_Os07g09625	0.208028	0.0426768	expressed protein
LOC_Os01g10930	0.20557	0.00303551	Similar to Peptide-N4-(N-acetyl-beta-glucosaminyl)asparagine amidase A (EC 3.5.1.52) (PNGase A) (Glycopeptide N-glycosidase) (N-glycanase) [Contains: Peptide-N4-(N-acetyl-beta-glucosaminyl)asparagine amidase A light chain (PNGase A small chain) (PNGase A subunit B)
LOC_Os01g59920	0.203452	0.00392155	Similar to Cysteine synthase, chloroplast precursor (EC 2.5.1.47) (O-acetylserine sulfhydrylase) (O-acetylserine (Thiol)-lyase) (CSase B) (CS-B) (OAS-TL B).
LOC_Os08g34380	0.200201	0.00428651	COE1
LOC_Os10g29650	0.198539	6.99658e-05	retrotransposon protein, putative, unclassified, expressed
LOC_Os03g52680	0.198115	5.31064e-07	expressed protein
LOC_Os05g25870	0.195605	0.0221902	N2,N2-dimethylguanosine tRNA methyltransferase family protein.
LOC_Os10g35820	0.189423	0.0336212	Conserved hypothetical protein.
LOC_Os03g57780	0.189237	0.0107306	Tyrosine protein kinase domain containing protein.
LOC_Os05g32270	0.187158	0.0108832	SMOS1; shb; RLA1
LOC_Os09g07150	0.185238	0.045037	Conserved hypothetical protein.
LOC_Os03g51530	0.183627	0.0314444	expressed protein
LOC_Os12g07270	0.181506	0.0342658	Similar to Sodium Bile acid symporter family protein, expressed.
LOC_Os01g65110	0.180933	0.0264414	Similar to Peptide transporter PTR2-B.
LOC_Os04g03050	0.180756	0.0178089	Similar to OSIGBa0115D20.4 protein.
LOC_Os07g48370	0.176587	0.0411966	Glycosyl transferase, family 8 protein.
LOC_Os02g43560	0.166635	0.00448978	Similar to WRKY-like DNA-binding protein.
LOC_Os11g02450	0.166474	0.0201585	Similar to Elongation factor P (EF-P).
LOC_Os06g27860	0.163671	0.0425327	Hypothetical conserved gene.
LOC_Os09g36910	0.162394	0.0358228	Hypothetical conserved gene.
LOC_Os11g27370	0.160781	0.00300098	UDP-glucuronosyl/UDP-glucosyltransferase domain containing protein.
LOC_Os08g38970	0.158868	0.00648578	transmembrane receptor, putative, expressed
LOC_Os03g04830	0.153932	0.0138023	Conserved hypothetical protein.
LOC_Os12g40900	0.153178	0.0154694	Auxin-responsive protein IAA31[Source:Uniprot/SWISSPROT;Acc:P0C133]
LOC_Os11g22960	0.151576	0.00338628	Conserved hypothetical protein.
LOC_Os09g28580	0.150411	0.0271539	Cyclin-dependent kinase inhibitor 6[Source:Uniprot/SWISSPROT;Acc:Q67J15]
LOC_Os11g04600	0.148637	0.0497546	Ankyrin domain containing protein.
LOC_Os01g63310	0.145787	0.00654248	Protein of unknown function DUF740 family protein.
LOC_Os05g50830	0.144473	0.0429806	Protein of unknown function DUF1221 domain containing protein.
LOC_Os04g48930	0.143242	0.000129404	Similar to H0404F02.15 protein.
LOC_Os04g36800	0.142939	0.0232626	Similar to OSIGBa0140O07.8 protein.
LOC_Os03g19780	0.130731	0.0166818	expressed protein
LOC_Os04g51520	0.129038	0.0473176	Similar to Xyloglucan endotransglycosylase (Fragment).
LOC_Os12g10220	0.122467	0.0136251	Conserved hypothetical protein.
LOC_Os09g23560	0.120912	0.00816381	Probable cinnamyl alcohol dehydrogenase 8D[Source:Uniprot/SWISSPROT;Acc:Q6ERW5]
LOC_Os03g12140	0.119156	0.0470242	Glycoside hydrolase, family 17 protein.
LOC_Os02g58740	0.11446	0.0406941	Beta tubulin, autoregulation binding site domain containing protein.
LOC_Os01g65510	0.110968	0.0423891	OsFBX31 - F-box domain containing protein, expressed
LOC_Os10g30150	0.10697	0.0276177	universal stress protein domain containing protein, putative, expressed
LOC_Os04g35580	0.104512	0.042679	Conserved hypothetical protein.
LOC_Os09g37260	0.100348	0.0190931	expressed protein
LOC_Os06g49860	0.097792	0.0332311	methyltransferase, putative, expressed
LOC_Os09g07440	0.0938656	0.043698	Myb/SANT-like domain domain containing protein.
LOC_Os10g07150	0.091612	0.0369017	Hypothetical gene.
LOC_Os03g05560	0.0854671	0.0443401	zinc finger, C3HC4 type domain containing protein, expressed
LOC_Os05g47700	0.0837413	0.0142372	LTPL152 - Protease inhibitor/seed storage/LTP family protein precursor, expressed
LOC_Os03g04310	0.0831008	0.0253451	Transcriptional activator Rb homolog (Fragment).
LOC_Os12g04410	0.0821335	0.0186406	Similar to Ankyrin-repeat protein.
LOC_Os12g13340	0.0814339	0.00176642	expressed protein
LOC_Os08g43654	0.081045	0.0222539	Protein DETOXIFICATION 33 [Source:Projected fromArabidopsis thaliana (AT1G47530) UniProtKB/Swiss-Prot;Acc:Q9SX83]
LOC_Os04g44410	0.0802604	0.0202125	Serine carboxypeptidase-like 35 [Source:Projectedfrom Arabidopsis thaliana (AT5G08260) UniProtKB/Swiss-Prot;Acc:Q9LEY1]
LOC_Os09g28880	0.0788406	0.0315412	Protein of unknown function DUF617, plant family protein.
LOC_Os07g15460	0.0770226	0.00130906	Metal transporter Nramp1[Source:Uniprot/SWISSPROT;Acc:Q0D7E4]
LOC_Os09g14700	0.0720416	0.0402891	2-aminoethanethiol dioxygenase, putative, expressed
LOC_Os01g45914	0.0707298	0.00352853	Hypothetical conserved gene.
LOC_Os02g35970	0.0679076	0.0286758	Coleoptile phototropism protein 1[Source:Uniprot/SWISSPROT;Acc:Q5KS50]
LOC_Os03g24760	0.0669903	0.0252572	Similar to Terpene synthase family, metal binding domain containing protein, expressed.
LOC_Os11g18940	0.0630323	0.0151786	Similar to WW domain containing protein, expressed.
LOC_Os02g16030	0.0628508	0.027241	harpin-induced protein 1 domain containing protein, expressed
LOC_Os06g12450	0.0623017	8.57227e-09	Soluble starch synthase 2-3,chloroplastic/amyloplastic[Source:Uniprot/SWISSPROT;Acc:Q0DDE3]
LOC_Os11g27250	0.0606958	0.0353549	Pentatricopeptide repeat domain containing protein.
LOC_Os03g48235	0.0568675	0.00695966	expressed protein
LOC_Os11g27329	0.0552027	5.93019e-07	Peptidase S10, serine carboxypeptidase family protein.
LOC_Os03g13400	0.0524857	0.0319538	Similar to Zinc finger, C2H2 type family protein, expressed.
LOC_Os03g56974	0.0468484	0.002083	Conserved hypothetical protein.
LOC_Os01g54170	0.0446566	0.00396986	Protein of unknown function DUF1677, plant domain containing protein.
LOC_Os03g31730	0.0444857	0.00098733	expressed protein
LOC_Os01g72370	0.0440063	0.0163464	Achaete-scute transcription factor related domain containing protein.
LOC_Os02g24700	0.0439114	0.0318558	OsSAUR8 - Auxin-responsive SAUR gene family member, expressed
LOC_Os10g28420	0.0430039	0.0475398	IQ calmodulin-binding motif family protein, putative, expressed
LOC_Os09g20970	0.042461	0.0452227	receptor kinase, putative, expressed
LOC_Os04g36820	0.0419317	0.0442279	Similar to OSIGBa0140O07.10 protein.
LOC_Os07g41660	0.0409442	0.0448374	Protein of unknown function DUF1195 family protein.
LOC_Os06g10350	0.0402651	0.00497229	Similar to Transcriptional activator.
LOC_Os01g72760	0.0379793	0.0345603	cytochrome P450, putative, expressed
LOC_Os07g06860	0.0371407	0.0271216	Alpha/beta hydrolase fold-3 domain containing protein.
LOC_Os10g11889	0.0295724	0.000130059	expressed protein
LOC_Os11g15624	0.0255519	0.000143442	Conserved hypothetical protein.
LOC_Os05g04890	0.022607	0.0197012	Hypothetical conserved gene.
LOC_Os02g45620	0.00836728	0.0496709	Protein of unknown function DUF623, plant domain containing protein.
LOC_Os11g02350	0.000824255	0.045554	Non-specific lipid-transfer protein 3[Source:Uniprot/SWISSPROT;Acc:Q2QYL3]
LOC_Os10g05990	0.000751169	0.0428694	POEI14 - Pollen Ole e I allergen and extensin family protein precursor, expressed
LOC_Os10g05980	0.000662032	0.0412096	Protein of unknown function DUF1210 family protein.
LOC_Os02g56920	0.000388896	0.0302828	Similar to CER1-like gene protein (Fragment).
LOC_Os02g40260	0.000144602	0.0171726	uncharacterized protein At4g06744 precursor, putative, expressed
LOC_Os06g10355	0	3.69456e-08	Conserved hypothetical protein.
LOC_Os01g67390	0	0.000258986	POEI32 - Pollen Ole e I allergen and extensin family protein precursor, expressed
LOC_Os07g04930	0	0.00321396	Conserved hypothetical protein.
LOC_Os07g06175	0	0.00379896	peroxidase precursor, putative, expressed
LOC_Os12g18410	0	0.017766	MIR
LOC_Os04g33920	0	0.0177936	Similar to OSIGBa0092M08.2 protein.
LOC_Os02g36890	0	0.0182842	Similar to DNA binding protein.
LOC_Os11g29420	0	0.0183976	Bifunctional inhibitor/plant lipid transfer protein/seed storage domain containing protein.
LOC_Os10g05970	0	0.0237744	POEI12 - Pollen Ole e I allergen and extensin family protein precursor, expressed
LOC_Os10g06000	0	0.0247102	Protein of unknown function DUF1210 family protein.
LOC_Os05g12320	0	0.0314	Bidirectional sugar transporter SWEET3[Source:Projected from Arabidopsis thaliana (AT5G53190)UniProtKB/Swiss-Prot;Acc:Q6NQN5]
LOC_Os04g28520	0	0.0354206	Similar to OSIGBa0092G14.1 protein.
LOC_Os06g21250	0	0.0358423	Glycine rich family protein.
LOC_Os07g44370	0	0.0363939	dirigent, putative, expressed
LOC_Os12g43110	0	0.0406797	Auxin responsive SAUR protein family protein.
LOC_Os02g31845	0	0.0414912	expressed protein
LOC_Os10g05750	0	0.0486744	POEI3 - Pollen Ole e I allergen and extensin family protein precursor, expressed
LOC_Os08g24790	0	0.0496013	AIR12, putative, expressed
