# Supplementary material for: A stress-responsive bZIP transcription factor OsbZIP62 improves drought and oxidative tolerance in rice
Source: BMC Plant Biol. 2019 Jun 17;19:260. doi: 10.1186/s12870-019-1872-1 (PMC6580479; doi:10.1186/s12870-019-1872-1)
Supplement: Supplementary file 4 — Table S3. Genes proposed to be regulated by OsbZIP62 (XLSX 14 kb) [file 12870_2019_1872_MOESM4_ESM.xlsx]

## Sheet: Sheet2
Supplementary table S3. Genes proposed to be regulated by OsbZIP62. DEGs that were up-regulated in OsbZIP62-VP64 overexpressing plants while down-regulated in osbzip62 mutant are selected for OsbZIP62 targets.
LOCUS ID	ANNOTATION
LOC_Os01g04630	muconate cycloisomerase, putative, expressed
LOC_Os01g11550	TCP family transcription factors
LOC_Os01g65400	DNA polymerase I, putative, expressed
LOC_Os01g71330	expressed protein
LOC_Os01g72760	cytochrome P450, putative, expressed
LOC_Os02g06400	growth regulator related protein, putative, expressed
LOC_Os02g09940	peroxiredoxin, putative, expressed
LOC_Os02g11770	expressed protein
LOC_Os02g31845	expressed protein
LOC_Os02g35970	coleoptile phototropism 1
LOC_Os02g37690	UDP-glucoronosyl and UDP-glucosyl transferase, putative, expressed
LOC_Os02g40260	uncharacterized protein At4g06744 precursor, putative, expressed
LOC_Os02g42990	OsSAUR11, Auxin-responsive SAUR gene family member, expressed
LOC_Os02g43940	AP2/EREBP transcription factor
LOC_Os02g50960	OsPIN1, auxin efflux transporter
LOC_Os02g54710	expressed protein
LOC_Os02g56920	OsGL1-6, Glossy1-homologous gene
LOC_Os03g04310	bHLH Rac Immunity1
LOC_Os03g20760	LTPL66 - Protease inhibitor/seed storage/LTP family protein precursor, expressed
LOC_Os03g21560	photosystem II 11 kD protein, putative, expressed
LOC_Os03g27770	heme oxygenase 2
LOC_Os03g28170	expressed protein
LOC_Os03g43670	OsCR4, receptor-like kinase
LOC_Os03g43990	GRP162, Glycine-Rich Protein
LOC_Os03g45710	2Fe-2S iron-sulfur cluster binding domain containing protein, expressed
LOC_Os03g48235	expressed protein
LOC_Os03g60509	OsCHI,chalcone isomerase
LOC_Os03g63150	Brown planthopper resistance-14
LOC_Os04g03050	OsSub34 - Putative Subtilisin homologue, expressed
LOC_Os04g28520	male sterility protein, putative, expressed
LOC_Os04g36800	3-oxoacyl-synthase, putative, expressed
LOC_Os04g51520	glycosyl hydrolases family 16, putative, expressed
LOC_Os04g54320	expressed protein
LOC_Os05g01120	cytochrome P450, putative, expressed
LOC_Os05g02070	OsMT2b, metallothionein
LOC_Os05g32960	expressed protein
LOC_Os05g38120	BEL1-type homeobox gene
LOC_Os05g49060	uncharacterized protein ycf23, putative, expressed
LOC_Os06g08470	expressed protein
LOC_Os06g08830	UDP-glucoronosyl and UDP-glucosyl transferase, putative, expressed
LOC_Os06g11400	expressed protein
LOC_Os06g21250	glycine rich protein family protein, putative, expressed
LOC_Os06g28820	cycloartenol synthase, putative, expressed
LOC_Os06g48720	OsHMA2, heavy metal ATPase 2
LOC_Os07g09625	expressed protein
LOC_Os07g25540	YUCCA-LIKE GENE 6
LOC_Os07g38000	cytochrome c, putative, expressed
LOC_Os07g44370	dirigent, putative, expressed
LOC_Os08g02300	NAC29, NAC Transcription Factor
LOC_Os08g06090	zinc finger, C3HC4 type domain containing protein, expressed
LOC_Os08g09610	expressed protein
LOC_Os08g24790	AIR12, putative, expressed
LOC_Os08g34380	COE1, leucine-rich repeat receptor-like kinase
LOC_Os08g41500	ubiquitin-associated protein, putative, expressed
LOC_Os08g43654	MATE efflux family protein, putative, expressed
LOC_Os08g44360	male sterility protein 2, putative, expressed
LOC_Os08g44770	copper/zinc superoxide dismutase, putative, expressed
LOC_Os09g07450	flavonol synthase, putative, expressed
LOC_Os09g23560	dehydrogenase, putative, expressed
LOC_Os09g26920	OsSub57 - Putative Subtilisin homologue, expressed
LOC_Os09g28550	expressed protein
LOC_Os09g30510	glucosyl transferase, putative, expressed
LOC_Os09g34920	glycosyl hydrolase family 29, putative, expressed
LOC_Os09g36910	OsbZIP77,bZIP transcription factor
LOC_Os10g02340	peptide transporter PTR2, putative, expressed
LOC_Os10g04290	transposon protein, putative, CACTA, En/Spm sub-class, expressed
LOC_Os10g06000	OsPRP1, proline-rich protein
LOC_Os10g12050	expressed protein
LOC_Os10g22039	mitochondrial import inner membrane translocase subunit Tim17, putative, expressed
LOC_Os10g30150	universal stress protein domain containing protein, putative, expressed
LOC_Os10g35370	OsPORB,protochlorophyllide oxidoreductase B
LOC_Os11g02350	LTPL25 - Protease inhibitor/seed storage/LTP family protein precursor, expressed
LOC_Os11g02424	LTPL9 - Protease inhibitor/seed storage/LTP family protein precursor, expressed
LOC_Os11g04600	BTBA5 - Bric-a-Brac,Tramtrack, Broad Complex BTB domain with Ankyrin repeat region, expressed
LOC_Os11g04920	expressed protein
LOC_Os11g17720	plant protein of unknown function domain containing protein, expressed
LOC_Os11g18940	WW domain containing protein, expressed
LOC_Os12g04410	BTBA6 - Bric-a-Brac,Tramtrack, Broad Complex BTB domain with Ankyrin repeat region, expressed
LOC_Os12g10320	plant-specific domain TIGR01627 family protein, expressed
LOC_Os12g28250	disease resistance protein RPM1, putative, expressed
LOC_Os12g29580	AGC_PVPK_like_kin82y.19 - ACG kinases include homologs to PKA, PKG and PKC, expressed
LOC_Os12g36870	uncharacterized glycosyltransferase, putative, expressed
LOC_Os12g40900	OsIAA3, Auxin-responsive Aux/IAA gene
LOC_Os12g43110	OsSAUR58 - Auxin-responsive SAUR gene family member, expressed
LOC_Os09g07450	flavonol synthase, putative, expressed
