# Supplementary material for: A stress-responsive bZIP transcription factor OsbZIP62 improves drought and oxidative tolerance in rice
Source: BMC Plant Biol. 2019 Jun 17;19:260. doi: 10.1186/s12870-019-1872-1 (PMC6580479; doi:10.1186/s12870-019-1872-1)
Supplement: Supplementary file 5 — Table S4. List of primers used in this study (XLSX 14 kb) [file 12870_2019_1872_MOESM5_ESM.xlsx]

## Sheet: Sheet1
Supplementary Table S4. List of primers used in this study
Purpose	Gene NAME	Locus ID	Sense primer(5,-3,)	Anti-sense primer(5,-3,)
OE-construct	OsbZIP62	LOC_Os07g48660	GGAGAGAACACGGGGGACTCTAGAATGGGAGTCCACGCAATGTCGTGC	GAACGATCGGGGAAATTCGAGCTCTTAGAAAGAGGCCGAAGTAGTTCGT
Mutant construct	OsbZIP62	LOC_Os07g48660	GCGTGTATAACCGCGTGGAGTTTTAGAGCTAGAAAT	TCCACGCGGTTATACACGCCGGCAGCCAAGCCAGCA
Promoter construct	OsbZIP62	LOC_Os07g48660	TGGATACAAACACCACCTA	AATGGAAAGAAAGCCTAAC
Subcellular location	OsbZIP62	LOC_Os07g48660	TCTAGAATGGGAGTCCACGCAATGTC	GGATCCGAAAGAGGCCGAAGTAGTTC
Transcriptional activation	OsbZIP62	LOC_Os07g48660	ATGGCCATGGAGGCCGAATTCATGGGAGTCCACGCAATGTC	CCGCTGCAGGTCGACGGATCCCTATTAGAAAGAGGCCGAAGTAG
Yeast two-hybrid	OsbZIP62	LOC_Os07g48660	ATGGCCATGGAGGCCGAATTCATGGGAGTCCACGCAATGTC	CCGCTGCAGGTCGACGGATCCCTATTAGAAAGAGGCCGAAGTAG
	OsSAPK1	LOC_Os03g27280	GCCATGGAGGCCAGTGAATTCATGGAGCGGTACGAGGTGATG	GGATCCATCGAGCTCGAGCTTCACAAGGCGCACACGAAGTCC
	OsSAPK2	LOC_Os07g42940	GCCATGGAGGCCAGTGAATTCATGGAGAGGTACGAGGTGATC	GGATCCATCGAGCTCGAGCTTCACAATGCGCACACGAAGTC
	OsSAPK3	LOC_Os10g41490	GCCATGGAGGCCAGTGAATTCATGGAGGAGAGGTACGAGGCGT	GGATCCATCGAGCTCGAGCTTCAGTAGGTGTCATACTCATCGG
	OsSAPK6	LOC_Os02g34600	GCCATGGAGGCCAGTGAATTCATGGAGAAGTACGAGCTGCTC	GGATCCATCGAGCTCGAGCTTCAGCTCTTCTGCAAGTCACAG
	OsSAPK9	LOC_Os12g39630	GCCATGGAGGCCAGTGAATTCATGGAGAGGGCGGCGGCGGGGC	GGATCCATCGAGCTCGAGCTTTACATGGCATATACGATCTCTC
QRT-PCR	OsbZIP62	LOC_Os07g48660	GCACGGAAGCAGGCATA	TCGACGCAGCTAGGGAA
	OsPIN1	LOC_Os02g50960	ATCCGCAACCCGAACACC	GCAGCGCCATGAACAGACC
	OsHO2	LOC_Os03g27770	CCCAGCCTTCCTTTCCCACT	CCTGTCCTTCCGAGACCAAT
	OsSWN2	LOC_Os08g02300	CAGGAGGATGGCTGGGTGGT	GCGTCGTCGCTGGAGGAGTAA
	LTPL25	LOC_Os11g02350	AGGACGATGGCGCTGGTT	GCGTTGCCCATGTTGAGGTT
	OsIAA3	LOC_Os12g40900	ACGCAGCAGAAGGAGGATGT	GCCGGAGAAGCAGAGGAAC
	OsSAUR58	LOC_Os12g43110	GGAGCAGCGGGAAGAGGTCG	GCCGTGGTGGTCGTAGCCGTA
	POD	LOC_Os02g09940	TCGCCGTCGGAGACAAGCT	CCACCGTCACCGTCTTCAGC
Dual-Luciferase	OsbZIP62	LOC_Os07g 48660	GAGCTCGGTACCCGGGGATCCATGGGAGTCCACGCAATGTCG	GCGTACGAGATCTGGTCGACGAAAGAGGCCGAAGTAGTTCGT
	OsSAPK1	LOC_Os03g27280	GGGGCGGTACCCGGGGATCCATGGAGCGGTACGAGGTGATG	CGAAAGCTCTGCAGGTCGACTCACAAGGCGCACACGAAGTCC
	OsSAPK2	LOC_Os07g42940	GGGGCGGTACCCGGGGATCCATGGAGAGGTACGAGGTGATC	CGAAAGCTCTGCAGGTCGACTCACAATGCGCACACGAAGTC
	OsSAPK6	LOC_Os02g34600	GGGGCGGTACCCGGGGATCCATGGAGAAGTACGAGCTGCTC	CGAAAGCTCTGCAGGTCGACTCAGCTCTTCTGCAAGTCACAG
